# Supplementary material for: VCP/p97, a pleiotropic protein regulator of the DNA damage response and proteostasis, is a potential therapeutic target in KRAS-mutant pancreatic cancer
Source: Genes Cancer. 2023 Mar 10;14:30–49. doi: 10.18632/genesandcancer.231 (PMC10010283; doi:10.18632/genesandcancer.231)
Supplement: Supplementary file 2 [file ganc-14-231-s002.xlsx]

## Sheet: Table S1
Supplementary Table 1: Detailed DDR CRISPR-Cas9 guide sequences.
Gene_Name	5' Flanking sequence	Sequence	3' Flanking sequence
ACVR1_1	GTGGAAAGGACGAAACACCG	GCCATCGTTGATGCTCAGTG	GTTTTAGAGCTAGAAATAGCAAGTTAAAATAAGG
ACVR1_2	GTGGAAAGGACGAAACACCG	TTTTCTGGTACAAAGAACAG	GTTTTAGAGCTAGAAATAGCAAGTTAAAATAAGG
ACVR1_3	GTGGAAAGGACGAAACACCG	ATAGTGCTGTCCATAGCTAG	GTTTTAGAGCTAGAAATAGCAAGTTAAAATAAGG
ACVR1_4	GTGGAAAGGACGAAACACCG	TTTTGTGGGAAGTGGCCAGG	GTTTTAGAGCTAGAAATAGCAAGTTAAAATAAGG
ACVR1_5	GTGGAAAGGACGAAACACCG	CTGGTGTAACAGGAACATCA	GTTTTAGAGCTAGAAATAGCAAGTTAAAATAAGG
ACVR1_6	GTGGAAAGGACGAAACACCG	TCTAGATGAAACCATCCAGG	GTTTTAGAGCTAGAAATAGCAAGTTAAAATAAGG
ACVR1_7	GTGGAAAGGACGAAACACCG	CCATGACTTCTCATCACGGG	GTTTTAGAGCTAGAAATAGCAAGTTAAAATAAGG
ACVR1_8	GTGGAAAGGACGAAACACCG	TAGTCTGTGTGGATCAACAA	GTTTTAGAGCTAGAAATAGCAAGTTAAAATAAGG
ACVR1_9	GTGGAAAGGACGAAACACCG	GGTAATGAGGACCACTGTGA	GTTTTAGAGCTAGAAATAGCAAGTTAAAATAAGG
ACVR1_10	GTGGAAAGGACGAAACACCG	TATGAGGAAGGTAGTCTGTG	GTTTTAGAGCTAGAAATAGCAAGTTAAAATAAGG
ALKBH2_1	GTGGAAAGGACGAAACACCG	CGTGAGGCCTGAAAATGTGT	GTTTTAGAGCTAGAAATAGCAAGTTAAAATAAGG
ALKBH2_2	GTGGAAAGGACGAAACACCG	AGGGCTTTGGAGACAGCGTG	GTTTTAGAGCTAGAAATAGCAAGTTAAAATAAGG
ALKBH2_3	GTGGAAAGGACGAAACACCG	ACTCAGCAGGCCCTAGCTGG	GTTTTAGAGCTAGAAATAGCAAGTTAAAATAAGG
ALKBH2_4	GTGGAAAGGACGAAACACCG	AGTCCTGTTTGGCAAAGCTG	GTTTTAGAGCTAGAAATAGCAAGTTAAAATAAGG
ALKBH2_5	GTGGAAAGGACGAAACACCG	GAAGAGCCAGCTGTGTTGGG	GTTTTAGAGCTAGAAATAGCAAGTTAAAATAAGG
ALKBH2_6	GTGGAAAGGACGAAACACCG	GAGGAGACAAAGAAAGCACA	GTTTTAGAGCTAGAAATAGCAAGTTAAAATAAGG
ALKBH2_7	GTGGAAAGGACGAAACACCG	AGAGAGGCCCCAGGGAATGG	GTTTTAGAGCTAGAAATAGCAAGTTAAAATAAGG
ALKBH2_8	GTGGAAAGGACGAAACACCG	GAGTCCAGGTATTCGGGAAG	GTTTTAGAGCTAGAAATAGCAAGTTAAAATAAGG
ALKBH2_9	GTGGAAAGGACGAAACACCG	TCACCCCAGAGACGTGATCC	GTTTTAGAGCTAGAAATAGCAAGTTAAAATAAGG
ALKBH2_10	GTGGAAAGGACGAAACACCG	CCCAGGAAGCAGGCAACGTA	GTTTTAGAGCTAGAAATAGCAAGTTAAAATAAGG
ALKBH3_1	GTGGAAAGGACGAAACACCG	AAGATGTTCCCTGGAAACAG	GTTTTAGAGCTAGAAATAGCAAGTTAAAATAAGG
ALKBH3_2	GTGGAAAGGACGAAACACCG	ATGATGAACCCTCACTAGGG	GTTTTAGAGCTAGAAATAGCAAGTTAAAATAAGG
ALKBH3_3	GTGGAAAGGACGAAACACCG	AGAGTAAGGAGTTGAAGGTG	GTTTTAGAGCTAGAAATAGCAAGTTAAAATAAGG
ALKBH3_4	GTGGAAAGGACGAAACACCG	GGAAAGAGTGAAGATACCCT	GTTTTAGAGCTAGAAATAGCAAGTTAAAATAAGG
ALKBH3_5	GTGGAAAGGACGAAACACCG	GGGACCTTGTTAATCATGGA	GTTTTAGAGCTAGAAATAGCAAGTTAAAATAAGG
ALKBH3_6	GTGGAAAGGACGAAACACCG	TCTCATCTCAAATGTGCGTG	GTTTTAGAGCTAGAAATAGCAAGTTAAAATAAGG
ALKBH3_7	GTGGAAAGGACGAAACACCG	AAGGAGCGACACAAGCTGAC	GTTTTAGAGCTAGAAATAGCAAGTTAAAATAAGG
ALKBH3_8	GTGGAAAGGACGAAACACCG	GAATGGAGACTACACATATG	GTTTTAGAGCTAGAAATAGCAAGTTAAAATAAGG
ALKBH3_9	GTGGAAAGGACGAAACACCG	AGCAACCAAGACTTACAGCA	GTTTTAGAGCTAGAAATAGCAAGTTAAAATAAGG
ALKBH3_10	GTGGAAAGGACGAAACACCG	GTGATTCTTGAATAAGTGTA	GTTTTAGAGCTAGAAATAGCAAGTTAAAATAAGG
APEX1_1	GTGGAAAGGACGAAACACCG	CCAAGAGCAGATCTTGAGTG	GTTTTAGAGCTAGAAATAGCAAGTTAAAATAAGG
APEX1_2	GTGGAAAGGACGAAACACCG	GCGTGGGAAAAAGGGAGCGG	GTTTTAGAGCTAGAAATAGCAAGTTAAAATAAGG
APEX1_3	GTGGAAAGGACGAAACACCG	CAAGATCTGCTCTTGGAATG	GTTTTAGAGCTAGAAATAGCAAGTTAAAATAAGG
APEX1_4	GTGGAAAGGACGAAACACCG	CGGAAGACGGGGATGAGCTC	GTTTTAGAGCTAGAAATAGCAAGTTAAAATAAGG
APEX1_5	GTGGAAAGGACGAAACACCG	CCACACTCAAGATCTGCTCT	GTTTTAGAGCTAGAAATAGCAAGTTAAAATAAGG
APEX1_6	GTGGAAAGGACGAAACACCG	TAATCCTTTCTTCTTAATCC	GTTTTAGAGCTAGAAATAGCAAGTTAAAATAAGG
APEX1_7	GTGGAAAGGACGAAACACCG	GCTCCCTTTTTCCCACGCTT	GTTTTAGAGCTAGAAATAGCAAGTTAAAATAAGG
APEX1_8	GTGGAAAGGACGAAACACCG	ATGTGGATGGGCTTCGAGCC	GTTTTAGAGCTAGAAATAGCAAGTTAAAATAAGG
APEX1_9	GTGGAAAGGACGAAACACCG	AAGGGAGCGGTGGCGGAAGA	GTTTTAGAGCTAGAAATAGCAAGTTAAAATAAGG
APEX1_10	GTGGAAAGGACGAAACACCG	AATGCCGAAGCGTGGGAAAA	GTTTTAGAGCTAGAAATAGCAAGTTAAAATAAGG
APEX2_1	GTGGAAAGGACGAAACACCG	TAAGGACAATGCTACCCCAG	GTTTTAGAGCTAGAAATAGCAAGTTAAAATAAGG
APEX2_2	GTGGAAAGGACGAAACACCG	CCGAGCAGAAGCCCTCCTGG	GTTTTAGAGCTAGAAATAGCAAGTTAAAATAAGG
APEX2_3	GTGGAAAGGACGAAACACCG	CAACGTGTACTGCCCCCATG	GTTTTAGAGCTAGAAATAGCAAGTTAAAATAAGG
APEX2_4	GTGGAAAGGACGAAACACCG	ACCAACATCCCCATTCTGGG	GTTTTAGAGCTAGAAATAGCAAGTTAAAATAAGG
APEX2_5	GTGGAAAGGACGAAACACCG	GGTAGCATTGTCCTTACAGA	GTTTTAGAGCTAGAAATAGCAAGTTAAAATAAGG
APEX2_6	GTGGAAAGGACGAAACACCG	CATGGATGAGTTTACCCAAG	GTTTTAGAGCTAGAAATAGCAAGTTAAAATAAGG
APEX2_7	GTGGAAAGGACGAAACACCG	AGCTTCAGCCGCAACCGTAG	GTTTTAGAGCTAGAAATAGCAAGTTAAAATAAGG
APEX2_8	GTGGAAAGGACGAAACACCG	GTACACGTTGATTAGGGTCA	GTTTTAGAGCTAGAAATAGCAAGTTAAAATAAGG
APEX2_9	GTGGAAAGGACGAAACACCG	AGCATTGTCCTTACAGAAGG	GTTTTAGAGCTAGAAATAGCAAGTTAAAATAAGG
APEX2_10	GTGGAAAGGACGAAACACCG	AGAGCCCCTGGCTATCGTTG	GTTTTAGAGCTAGAAATAGCAAGTTAAAATAAGG
APLF_1	GTGGAAAGGACGAAACACCG	GAGGCACCAGTAGTCTCATG	GTTTTAGAGCTAGAAATAGCAAGTTAAAATAAGG
APLF_2	GTGGAAAGGACGAAACACCG	AGCAGCCAATCCTTGCCGAG	GTTTTAGAGCTAGAAATAGCAAGTTAAAATAAGG
APLF_3	GTGGAAAGGACGAAACACCG	ATGAGGTAAATTAATCACGG	GTTTTAGAGCTAGAAATAGCAAGTTAAAATAAGG
APLF_4	GTGGAAAGGACGAAACACCG	CAGAGGGTATAGAGAGAATG	GTTTTAGAGCTAGAAATAGCAAGTTAAAATAAGG
APLF_5	GTGGAAAGGACGAAACACCG	CTTTCAGTACCAGCAATCAG	GTTTTAGAGCTAGAAATAGCAAGTTAAAATAAGG
APLF_6	GTGGAAAGGACGAAACACCG	CAGCTAAACACAACCCAGCA	GTTTTAGAGCTAGAAATAGCAAGTTAAAATAAGG
APLF_7	GTGGAAAGGACGAAACACCG	TTATGGAGGTGTACAAATCG	GTTTTAGAGCTAGAAATAGCAAGTTAAAATAAGG
APLF_8	GTGGAAAGGACGAAACACCG	ACATCAGCAGAACAAGACAC	GTTTTAGAGCTAGAAATAGCAAGTTAAAATAAGG
APLF_9	GTGGAAAGGACGAAACACCG	CTGAAGGAAACAAGGTCAAG	GTTTTAGAGCTAGAAATAGCAAGTTAAAATAAGG
APLF_10	GTGGAAAGGACGAAACACCG	GTGATTGCAGAAAATGATTG	GTTTTAGAGCTAGAAATAGCAAGTTAAAATAAGG
APTX_1	GTGGAAAGGACGAAACACCG	CGTAATTGGGAAGGACCAAG	GTTTTAGAGCTAGAAATAGCAAGTTAAAATAAGG
APTX_2	GTGGAAAGGACGAAACACCG	GGTTTACAAAGATGAGCAGG	GTTTTAGAGCTAGAAATAGCAAGTTAAAATAAGG
APTX_3	GTGGAAAGGACGAAACACCG	CCTTAAGCATATGCACACTG	GTTTTAGAGCTAGAAATAGCAAGTTAAAATAAGG
APTX_4	GTGGAAAGGACGAAACACCG	ACCATTGGCTGGTCTTACCG	GTTTTAGAGCTAGAAATAGCAAGTTAAAATAAGG
APTX_5	GTGGAAAGGACGAAACACCG	TCCACGGTAAGACCAGCCAA	GTTTTAGAGCTAGAAATAGCAAGTTAAAATAAGG
APTX_6	GTGGAAAGGACGAAACACCG	TCTTCAAGCCTTGACTCCAG	GTTTTAGAGCTAGAAATAGCAAGTTAAAATAAGG
APTX_7	GTGGAAAGGACGAAACACCG	GATAAAGGATAAATACCCAA	GTTTTAGAGCTAGAAATAGCAAGTTAAAATAAGG
APTX_8	GTGGAAAGGACGAAACACCG	ACATCTTCATGTGATCAGCC	GTTTTAGAGCTAGAAATAGCAAGTTAAAATAAGG
APTX_9	GTGGAAAGGACGAAACACCG	GGCAAGGAGAATCAAAATCC	GTTTTAGAGCTAGAAATAGCAAGTTAAAATAAGG
APTX_10	GTGGAAAGGACGAAACACCG	AGGCTTGAAGATTTCTATGC	GTTTTAGAGCTAGAAATAGCAAGTTAAAATAAGG
ARID1A_1	GTGGAAAGGACGAAACACCG	CCGTTATCTGGCCTTCACTG	GTTTTAGAGCTAGAAATAGCAAGTTAAAATAAGG
ARID1A_2	GTGGAAAGGACGAAACACCG	ACCAAGTTGTATGAGCTGGG	GTTTTAGAGCTAGAAATAGCAAGTTAAAATAAGG
ARID1A_3	GTGGAAAGGACGAAACACCG	TCTCCTTCACAGACACATAG	GTTTTAGAGCTAGAAATAGCAAGTTAAAATAAGG
ARID1A_4	GTGGAAAGGACGAAACACCG	ACTTGCAACCAACCTCAATG	GTTTTAGAGCTAGAAATAGCAAGTTAAAATAAGG
ARID1A_5	GTGGAAAGGACGAAACACCG	TCAACAAGAACAAAAAATGG	GTTTTAGAGCTAGAAATAGCAAGTTAAAATAAGG
ARID1A_6	GTGGAAAGGACGAAACACCG	CAGACACATAGAGGCGATAG	GTTTTAGAGCTAGAAATAGCAAGTTAAAATAAGG
ARID1A_7	GTGGAAAGGACGAAACACCG	GTGTCTGTGAAGGAGATTGG	GTTTTAGAGCTAGAAATAGCAAGTTAAAATAAGG
ARID1A_8	GTGGAAAGGACGAAACACCG	ATTCAAAGGCATAGAGACAC	GTTTTAGAGCTAGAAATAGCAAGTTAAAATAAGG
ARID1A_9	GTGGAAAGGACGAAACACCG	TGCTTGATGTGCCCACATTG	GTTTTAGAGCTAGAAATAGCAAGTTAAAATAAGG
ARID1A_10	GTGGAAAGGACGAAACACCG	GCTGCAAAGATGTCTGGGGG	GTTTTAGAGCTAGAAATAGCAAGTTAAAATAAGG
ARID1B_1	GTGGAAAGGACGAAACACCG	GTCTGCGTCAAAGAGATCGG	GTTTTAGAGCTAGAAATAGCAAGTTAAAATAAGG
ARID1B_2	GTGGAAAGGACGAAACACCG	GTGCAAGATCGAACGTGGGG	GTTTTAGAGCTAGAAATAGCAAGTTAAAATAAGG
ARID1B_3	GTGGAAAGGACGAAACACCG	AGAGCCTCTCTCTTCCATGA	GTTTTAGAGCTAGAAATAGCAAGTTAAAATAAGG
ARID1B_4	GTGGAAAGGACGAAACACCG	CTTTGACGCAGACGTAGAGT	GTTTTAGAGCTAGAAATAGCAAGTTAAAATAAGG
ARID1B_5	GTGGAAAGGACGAAACACCG	ACGGCAGGCAGACTTGAGAC	GTTTTAGAGCTAGAAATAGCAAGTTAAAATAAGG
ARID1B_6	GTGGAAAGGACGAAACACCG	CTCTCTCTTCCATGAAGGTG	GTTTTAGAGCTAGAAATAGCAAGTTAAAATAAGG
ARID1B_7	GTGGAAAGGACGAAACACCG	GTGCTGAAGACTTCCGGCGG	GTTTTAGAGCTAGAAATAGCAAGTTAAAATAAGG
ARID1B_8	GTGGAAAGGACGAAACACCG	TGAGGTGCCAACGTTTAGGT	GTTTTAGAGCTAGAAATAGCAAGTTAAAATAAGG
ARID1B_9	GTGGAAAGGACGAAACACCG	TCTTGCACTCAAAGGCAAAC	GTTTTAGAGCTAGAAATAGCAAGTTAAAATAAGG
ARID1B_10	GTGGAAAGGACGAAACACCG	ACGTGGGGAGGAGCCCCCGC	GTTTTAGAGCTAGAAATAGCAAGTTAAAATAAGG
ASH1L_1	GTGGAAAGGACGAAACACCG	GATAGGACTGACGGACCGGG	GTTTTAGAGCTAGAAATAGCAAGTTAAAATAAGG
ASH1L_2	GTGGAAAGGACGAAACACCG	TTGGGTCACACTGCTCACAA	GTTTTAGAGCTAGAAATAGCAAGTTAAAATAAGG
ASH1L_3	GTGGAAAGGACGAAACACCG	CTGTCTTATAGTAACCAGTG	GTTTTAGAGCTAGAAATAGCAAGTTAAAATAAGG
ASH1L_4	GTGGAAAGGACGAAACACCG	CATCATTGAATACCTAGGGG	GTTTTAGAGCTAGAAATAGCAAGTTAAAATAAGG
ASH1L_5	GTGGAAAGGACGAAACACCG	TATGGGAGTGAACTCAGATG	GTTTTAGAGCTAGAAATAGCAAGTTAAAATAAGG
ASH1L_6	GTGGAAAGGACGAAACACCG	ATCGGGCCTCATTTCCCATG	GTTTTAGAGCTAGAAATAGCAAGTTAAAATAAGG
ASH1L_7	GTGGAAAGGACGAAACACCG	CACTGGTTACTATAAGACAG	GTTTTAGAGCTAGAAATAGCAAGTTAAAATAAGG
ASH1L_8	GTGGAAAGGACGAAACACCG	TTTGTGAGCAGTGTGACCCA	GTTTTAGAGCTAGAAATAGCAAGTTAAAATAAGG
ASH1L_9	GTGGAAAGGACGAAACACCG	GCAGTGTGACCCAAGGCCTG	GTTTTAGAGCTAGAAATAGCAAGTTAAAATAAGG
ASH1L_10	GTGGAAAGGACGAAACACCG	ATAACAGTCGATAGGACTGA	GTTTTAGAGCTAGAAATAGCAAGTTAAAATAAGG
ATAD2_1	GTGGAAAGGACGAAACACCG	ATCCATAAGAGCTAGCAGGG	GTTTTAGAGCTAGAAATAGCAAGTTAAAATAAGG
ATAD2_2	GTGGAAAGGACGAAACACCG	TCTTCTAAAAATGTGTCCAG	GTTTTAGAGCTAGAAATAGCAAGTTAAAATAAGG
ATAD2_3	GTGGAAAGGACGAAACACCG	GATTGTCTAAGTAAATGGGT	GTTTTAGAGCTAGAAATAGCAAGTTAAAATAAGG
ATAD2_4	GTGGAAAGGACGAAACACCG	CAACAGGCTTAGTAAACACT	GTTTTAGAGCTAGAAATAGCAAGTTAAAATAAGG
ATAD2_5	GTGGAAAGGACGAAACACCG	CTATAGATCCTGCTTTACGA	GTTTTAGAGCTAGAAATAGCAAGTTAAAATAAGG
ATAD2_6	GTGGAAAGGACGAAACACCG	CACTGTAATAAAGCAACCAA	GTTTTAGAGCTAGAAATAGCAAGTTAAAATAAGG
ATAD2_7	GTGGAAAGGACGAAACACCG	AAAGAGTAGCATTTTTCATG	GTTTTAGAGCTAGAAATAGCAAGTTAAAATAAGG
ATAD2_8	GTGGAAAGGACGAAACACCG	AGATTCTAAAGATTCACACC	GTTTTAGAGCTAGAAATAGCAAGTTAAAATAAGG
ATAD2_9	GTGGAAAGGACGAAACACCG	GGACAGCAGAGGGGAAATTG	GTTTTAGAGCTAGAAATAGCAAGTTAAAATAAGG
ATAD2_10	GTGGAAAGGACGAAACACCG	GGATTGGAATCCCAAACCAC	GTTTTAGAGCTAGAAATAGCAAGTTAAAATAAGG
ATM_1	GTGGAAAGGACGAAACACCG	TTAGCTGTGGAGTCTCTGAG	GTTTTAGAGCTAGAAATAGCAAGTTAAAATAAGG
ATM_2	GTGGAAAGGACGAAACACCG	CATCTTGTCTCAGGTCATCA	GTTTTAGAGCTAGAAATAGCAAGTTAAAATAAGG
ATM_3	GTGGAAAGGACGAAACACCG	CCAGTATAGAGAGTTCTACA	GTTTTAGAGCTAGAAATAGCAAGTTAAAATAAGG
ATM_4	GTGGAAAGGACGAAACACCG	CAGTACAATTCAGTTAGCTG	GTTTTAGAGCTAGAAATAGCAAGTTAAAATAAGG
ATM_5	GTGGAAAGGACGAAACACCG	TTCATGGTCCAGTCAAAGAG	GTTTTAGAGCTAGAAATAGCAAGTTAAAATAAGG
ATM_6	GTGGAAAGGACGAAACACCG	GAAACACGGAAACTAGGAAG	GTTTTAGAGCTAGAAATAGCAAGTTAAAATAAGG
ATM_7	GTGGAAAGGACGAAACACCG	AGAGCGAATACACAGACTCA	GTTTTAGAGCTAGAAATAGCAAGTTAAAATAAGG
ATM_8	GTGGAAAGGACGAAACACCG	TAGGTCTGCATGATGACCGC	GTTTTAGAGCTAGAAATAGCAAGTTAAAATAAGG
ATM_9	GTGGAAAGGACGAAACACCG	TACATTACTGCAGAGAAACA	GTTTTAGAGCTAGAAATAGCAAGTTAAAATAAGG
ATM_10	GTGGAAAGGACGAAACACCG	CAGCATGGAGGAATATGCAG	GTTTTAGAGCTAGAAATAGCAAGTTAAAATAAGG
ATMIN_1	GTGGAAAGGACGAAACACCG	AAAAGACATGCAGAGGACTG	GTTTTAGAGCTAGAAATAGCAAGTTAAAATAAGG
ATMIN_2	GTGGAAAGGACGAAACACCG	CCAATTGAAGGCTGCCCCAG	GTTTTAGAGCTAGAAATAGCAAGTTAAAATAAGG
ATMIN_3	GTGGAAAGGACGAAACACCG	ACAGCCGCATGTGCACCGGA	GTTTTAGAGCTAGAAATAGCAAGTTAAAATAAGG
ATMIN_4	GTGGAAAGGACGAAACACCG	AAGACCTTCCGGTGCACATG	GTTTTAGAGCTAGAAATAGCAAGTTAAAATAAGG
ATMIN_5	GTGGAAAGGACGAAACACCG	AGTAAGTGCAGCAATTCGTA	GTTTTAGAGCTAGAAATAGCAAGTTAAAATAAGG
ATMIN_6	GTGGAAAGGACGAAACACCG	AGGGACAGCCGCATGTGCAC	GTTTTAGAGCTAGAAATAGCAAGTTAAAATAAGG
ATMIN_7	GTGGAAAGGACGAAACACCG	AACTGAGAAAACGGTCTCTC	GTTTTAGAGCTAGAAATAGCAAGTTAAAATAAGG
ATMIN_8	GTGGAAAGGACGAAACACCG	AAACGGTCTCTCAGGGCCTC	GTTTTAGAGCTAGAAATAGCAAGTTAAAATAAGG
ATMIN_9	GTGGAAAGGACGAAACACCG	TTCTACTGCTGTCCAATTGA	GTTTTAGAGCTAGAAATAGCAAGTTAAAATAAGG
ATMIN_10	GTGGAAAGGACGAAACACCG	ATTGGACAGCAGTAGAATTT	GTTTTAGAGCTAGAAATAGCAAGTTAAAATAAGG
ATR_1	GTGGAAAGGACGAAACACCG	GAGCATGTGAAGTTACAATG	GTTTTAGAGCTAGAAATAGCAAGTTAAAATAAGG
ATR_2	GTGGAAAGGACGAAACACCG	TGTACGTGGAAAGGGCAAAG	GTTTTAGAGCTAGAAATAGCAAGTTAAAATAAGG
ATR_3	GTGGAAAGGACGAAACACCG	GAGCATTGTAGGCTGTCTGG	GTTTTAGAGCTAGAAATAGCAAGTTAAAATAAGG
ATR_4	GTGGAAAGGACGAAACACCG	TGAATTAAACACGTACAGAG	GTTTTAGAGCTAGAAATAGCAAGTTAAAATAAGG
ATR_5	GTGGAAAGGACGAAACACCG	ACGACTCGCTGAACTGTACG	GTTTTAGAGCTAGAAATAGCAAGTTAAAATAAGG
ATR_6	GTGGAAAGGACGAAACACCG	CCAAACATGTCAGTTCTGTG	GTTTTAGAGCTAGAAATAGCAAGTTAAAATAAGG
ATR_7	GTGGAAAGGACGAAACACCG	CCAGAATTCCTACAGAGCCA	GTTTTAGAGCTAGAAATAGCAAGTTAAAATAAGG
ATR_8	GTGGAAAGGACGAAACACCG	CTAGTAGCATAGCTCGACCA	GTTTTAGAGCTAGAAATAGCAAGTTAAAATAAGG
ATR_9	GTGGAAAGGACGAAACACCG	TTGACATTACTGCAGTGGAA	GTTTTAGAGCTAGAAATAGCAAGTTAAAATAAGG
ATR_10	GTGGAAAGGACGAAACACCG	CAGCTTGGAAATTGTCACAG	GTTTTAGAGCTAGAAATAGCAAGTTAAAATAAGG
ATRIP_1	GTGGAAAGGACGAAACACCG	TGGGGTAGAGACCAACCCTG	GTTTTAGAGCTAGAAATAGCAAGTTAAAATAAGG
ATRIP_2	GTGGAAAGGACGAAACACCG	ACTCAGAACTACTACTCAGG	GTTTTAGAGCTAGAAATAGCAAGTTAAAATAAGG
ATRIP_3	GTGGAAAGGACGAAACACCG	TGACCCATCATAAGAACCTG	GTTTTAGAGCTAGAAATAGCAAGTTAAAATAAGG
ATRIP_4	GTGGAAAGGACGAAACACCG	AGGGGGGTTGCTGATGACCA	GTTTTAGAGCTAGAAATAGCAAGTTAAAATAAGG
ATRIP_5	GTGGAAAGGACGAAACACCG	TGTACATGTACATCACATCA	GTTTTAGAGCTAGAAATAGCAAGTTAAAATAAGG
ATRIP_6	GTGGAAAGGACGAAACACCG	ACATGTACAGCAGCAGCAGG	GTTTTAGAGCTAGAAATAGCAAGTTAAAATAAGG
ATRIP_7	GTGGAAAGGACGAAACACCG	GAGTGGCCTTGGAGACACAA	GTTTTAGAGCTAGAAATAGCAAGTTAAAATAAGG
ATRIP_8	GTGGAAAGGACGAAACACCG	TCCTAGGAAAAACCCTTCTG	GTTTTAGAGCTAGAAATAGCAAGTTAAAATAAGG
ATRIP_9	GTGGAAAGGACGAAACACCG	CAGCACCTGGTGTGCCACAG	GTTTTAGAGCTAGAAATAGCAAGTTAAAATAAGG
ATRIP_10	GTGGAAAGGACGAAACACCG	TACAAGGGGGAGGAAATGCA	GTTTTAGAGCTAGAAATAGCAAGTTAAAATAAGG
ATRX_1	GTGGAAAGGACGAAACACCG	TGAATTCTATACGATCAAGG	GTTTTAGAGCTAGAAATAGCAAGTTAAAATAAGG
ATRX_2	GTGGAAAGGACGAAACACCG	TAGTCTAGCTGCAAACACCA	GTTTTAGAGCTAGAAATAGCAAGTTAAAATAAGG
ATRX_3	GTGGAAAGGACGAAACACCG	TCAGTGTGCAGATTCTACCA	GTTTTAGAGCTAGAAATAGCAAGTTAAAATAAGG
ATRX_4	GTGGAAAGGACGAAACACCG	TGACAAACTGGATTTCAGCA	GTTTTAGAGCTAGAAATAGCAAGTTAAAATAAGG
ATRX_5	GTGGAAAGGACGAAACACCG	GGTGTGGGCAATAATAGTGA	GTTTTAGAGCTAGAAATAGCAAGTTAAAATAAGG
ATRX_6	GTGGAAAGGACGAAACACCG	AGAGAAGCTACATGCTGCAG	GTTTTAGAGCTAGAAATAGCAAGTTAAAATAAGG
ATRX_7	GTGGAAAGGACGAAACACCG	GTGGGCAATAATAGTGAAGG	GTTTTAGAGCTAGAAATAGCAAGTTAAAATAAGG
ATRX_8	GTGGAAAGGACGAAACACCG	TCTTACCAAGGCCCATACAG	GTTTTAGAGCTAGAAATAGCAAGTTAAAATAAGG
ATRX_9	GTGGAAAGGACGAAACACCG	ATTCTATACGATCAAGGAGG	GTTTTAGAGCTAGAAATAGCAAGTTAAAATAAGG
ATRX_10	GTGGAAAGGACGAAACACCG	ATAGAAATCTTGCTCAAGGA	GTTTTAGAGCTAGAAATAGCAAGTTAAAATAAGG
AURKA_1	GTGGAAAGGACGAAACACCG	TCAGCTGGAGAAAGCCGGAG	GTTTTAGAGCTAGAAATAGCAAGTTAAAATAAGG
AURKA_2	GTGGAAAGGACGAAACACCG	TCTGAGCTGATGCTCCACTC	GTTTTAGAGCTAGAAATAGCAAGTTAAAATAAGG
AURKA_3	GTGGAAAGGACGAAACACCG	AAAGCTCAGCTGGAGAAAGC	GTTTTAGAGCTAGAAATAGCAAGTTAAAATAAGG
AURKA_4	GTGGAAAGGACGAAACACCG	GGTAGACTCTGGTAGCATCA	GTTTTAGAGCTAGAAATAGCAAGTTAAAATAAGG
AURKA_5	GTGGAAAGGACGAAACACCG	GATCCAAGAAGTAAGTTCTC	GTTTTAGAGCTAGAAATAGCAAGTTAAAATAAGG
AURKA_6	GTGGAAAGGACGAAACACCG	TTCCAGAATTAGGTAGACTC	GTTTTAGAGCTAGAAATAGCAAGTTAAAATAAGG
AURKA_7	GTGGAAAGGACGAAACACCG	TCTTCGAATGACAGTAAGAC	GTTTTAGAGCTAGAAATAGCAAGTTAAAATAAGG
AURKA_8	GTGGAAAGGACGAAACACCG	AGTGTTATTTAAAGCTCAGC	GTTTTAGAGCTAGAAATAGCAAGTTAAAATAAGG
AURKA_9	GTGGAAAGGACGAAACACCG	AACTTACTTCTTGGATCAGC	GTTTTAGAGCTAGAAATAGCAAGTTAAAATAAGG
AURKA_10	GTGGAAAGGACGAAACACCG	GCTTTGGAAGACTTTGAAAT	GTTTTAGAGCTAGAAATAGCAAGTTAAAATAAGG
AURKB_1	GTGGAAAGGACGAAACACCG	ATTCTAGAGTATGCCCCCCG	GTTTTAGAGCTAGAAATAGCAAGTTAAAATAAGG
AURKB_2	GTGGAAAGGACGAAACACCG	ACAACTATTTTTATGACCGG	GTTTTAGAGCTAGAAATAGCAAGTTAAAATAAGG
AURKB_3	GTGGAAAGGACGAAACACCG	CAAGTCCCAGATAGAGAAGG	GTTTTAGAGCTAGAAATAGCAAGTTAAAATAAGG
AURKB_4	GTGGAAAGGACGAAACACCG	GAATCAAGTAGATCCTCCTC	GTTTTAGAGCTAGAAATAGCAAGTTAAAATAAGG
AURKB_5	GTGGAAAGGACGAAACACCG	ACAATGAGAAGGTGGATCTG	GTTTTAGAGCTAGAAATAGCAAGTTAAAATAAGG
AURKB_6	GTGGAAAGGACGAAACACCG	TCTCTATCTGGGACTTGAAG	GTTTTAGAGCTAGAAATAGCAAGTTAAAATAAGG
AURKB_7	GTGGAAAGGACGAAACACCG	GGGGCGCATGCACAATGAGA	GTTTTAGAGCTAGAAATAGCAAGTTAAAATAAGG
AURKB_8	GTGGAAAGGACGAAACACCG	CCATTTCATCGTGGCGCTCA	GTTTTAGAGCTAGAAATAGCAAGTTAAAATAAGG
AURKB_9	GTGGAAAGGACGAAACACCG	GATGCTCTAATGTACTGCCA	GTTTTAGAGCTAGAAATAGCAAGTTAAAATAAGG
AURKB_10	GTGGAAAGGACGAAACACCG	AAAAATAGTTGTAGAGACGC	GTTTTAGAGCTAGAAATAGCAAGTTAAAATAAGG
BABAM1_1	GTGGAAAGGACGAAACACCG	TACCAGCTACAAGTATGAGG	GTTTTAGAGCTAGAAATAGCAAGTTAAAATAAGG
BABAM1_2	GTGGAAAGGACGAAACACCG	TATCTGCCTGGACCTGTCAG	GTTTTAGAGCTAGAAATAGCAAGTTAAAATAAGG
BABAM1_3	GTGGAAAGGACGAAACACCG	GGGTACCAGCTACAAGTATG	GTTTTAGAGCTAGAAATAGCAAGTTAAAATAAGG
BABAM1_4	GTGGAAAGGACGAAACACCG	CCTGGAGTTGCACAACTGCA	GTTTTAGAGCTAGAAATAGCAAGTTAAAATAAGG
BABAM1_5	GTGGAAAGGACGAAACACCG	TAGGAAGCATGGCTCTGGCA	GTTTTAGAGCTAGAAATAGCAAGTTAAAATAAGG
BABAM1_6	GTGGAAAGGACGAAACACCG	GGTATCCAGGCTGCCCATGA	GTTTTAGAGCTAGAAATAGCAAGTTAAAATAAGG
BABAM1_7	GTGGAAAGGACGAAACACCG	ACATTTCCTCTGACAGGTCC	GTTTTAGAGCTAGAAATAGCAAGTTAAAATAAGG
BABAM1_8	GTGGAAAGGACGAAACACCG	GGAAATGTCACTGCCAAAGC	GTTTTAGAGCTAGAAATAGCAAGTTAAAATAAGG
BABAM1_9	GTGGAAAGGACGAAACACCG	GCAGTGACATTTCCTCTGAC	GTTTTAGAGCTAGAAATAGCAAGTTAAAATAAGG
BABAM1_10	GTGGAAAGGACGAAACACCG	CCGTTGAACGACTCCAGCTT	GTTTTAGAGCTAGAAATAGCAAGTTAAAATAAGG
BAP1_1	GTGGAAAGGACGAAACACCG	AGAATGGCCTTAGTGCAGTG	GTTTTAGAGCTAGAAATAGCAAGTTAAAATAAGG
BAP1_2	GTGGAAAGGACGAAACACCG	CACGGACGTATCATCCACCA	GTTTTAGAGCTAGAAATAGCAAGTTAAAATAAGG
BAP1_3	GTGGAAAGGACGAAACACCG	TAGTGCAGTGCGGACCATGG	GTTTTAGAGCTAGAAATAGCAAGTTAAAATAAGG
BAP1_4	GTGGAAAGGACGAAACACCG	TCGCATGAAGGACTTCACCA	GTTTTAGAGCTAGAAATAGCAAGTTAAAATAAGG
BAP1_5	GTGGAAAGGACGAAACACCG	GGCCATTCTGCTTCTCAGGG	GTTTTAGAGCTAGAAATAGCAAGTTAAAATAAGG
BAP1_6	GTGGAAAGGACGAAACACCG	GGACGAGGAGTGGACAGACA	GTTTTAGAGCTAGAAATAGCAAGTTAAAATAAGG
BAP1_7	GTGGAAAGGACGAAACACCG	ATATGCGATTGGCAATGCCC	GTTTTAGAGCTAGAAATAGCAAGTTAAAATAAGG
BAP1_8	GTGGAAAGGACGAAACACCG	GTTCAGGAGCACGCTCAGCA	GTTTTAGAGCTAGAAATAGCAAGTTAAAATAAGG
BAP1_9	GTGGAAAGGACGAAACACCG	GCTATGTGCCTATCACAGGC	GTTTTAGAGCTAGAAATAGCAAGTTAAAATAAGG
BAP1_10	GTGGAAAGGACGAAACACCG	CCAAGGTAGAGACCTTTCGC	GTTTTAGAGCTAGAAATAGCAAGTTAAAATAAGG
BARD1_1	GTGGAAAGGACGAAACACCG	TGAGTCATTTTGATACCCGG	GTTTTAGAGCTAGAAATAGCAAGTTAAAATAAGG
BARD1_2	GTGGAAAGGACGAAACACCG	TGCAGCCAAGAATGGGCATG	GTTTTAGAGCTAGAAATAGCAAGTTAAAATAAGG
BARD1_3	GTGGAAAGGACGAAACACCG	CCAATGGTGTCCATCCAGCA	GTTTTAGAGCTAGAAATAGCAAGTTAAAATAAGG
BARD1_4	GTGGAAAGGACGAAACACCG	TTCTTGGCTGCATCGTGAAG	GTTTTAGAGCTAGAAATAGCAAGTTAAAATAAGG
BARD1_5	GTGGAAAGGACGAAACACCG	GTACTTTGAACTGCATCACC	GTTTTAGAGCTAGAAATAGCAAGTTAAAATAAGG
BARD1_6	GTGGAAAGGACGAAACACCG	ATGTTAAAGACCATGCTGGA	GTTTTAGAGCTAGAAATAGCAAGTTAAAATAAGG
BARD1_7	GTGGAAAGGACGAAACACCG	AAGGCATTGGTGAACACCAC	GTTTTAGAGCTAGAAATAGCAAGTTAAAATAAGG
BARD1_8	GTGGAAAGGACGAAACACCG	TTGCAATCATGGGCACCTGA	GTTTTAGAGCTAGAAATAGCAAGTTAAAATAAGG
BARD1_9	GTGGAAAGGACGAAACACCG	TGTATGCTTGGGATTCTCAA	GTTTTAGAGCTAGAAATAGCAAGTTAAAATAAGG
BARD1_10	GTGGAAAGGACGAAACACCG	CCAAATGTTAAAGACCATGC	GTTTTAGAGCTAGAAATAGCAAGTTAAAATAAGG
BCCIP_1	GTGGAAAGGACGAAACACCG	CACAGAACCAATAAGCCATG	GTTTTAGAGCTAGAAATAGCAAGTTAAAATAAGG
BCCIP_2	GTGGAAAGGACGAAACACCG	TACATGGGCAGAGCGATCTG	GTTTTAGAGCTAGAAATAGCAAGTTAAAATAAGG
BCCIP_3	GTGGAAAGGACGAAACACCG	GAAGAACTGTGAAAAGAGCA	GTTTTAGAGCTAGAAATAGCAAGTTAAAATAAGG
BCCIP_4	GTGGAAAGGACGAAACACCG	GTTAATGTTTGCAAATGCAG	GTTTTAGAGCTAGAAATAGCAAGTTAAAATAAGG
BCCIP_5	GTGGAAAGGACGAAACACCG	TAAAAGTAGCACTTCCCACA	GTTTTAGAGCTAGAAATAGCAAGTTAAAATAAGG
BCCIP_6	GTGGAAAGGACGAAACACCG	CAAATGTCTTACTAATCAGA	GTTTTAGAGCTAGAAATAGCAAGTTAAAATAAGG
BCCIP_7	GTGGAAAGGACGAAACACCG	GAGAAGGCCCACAGGCTTGG	GTTTTAGAGCTAGAAATAGCAAGTTAAAATAAGG
BCCIP_8	GTGGAAAGGACGAAACACCG	CATTAATGAATCTTTCACTT	GTTTTAGAGCTAGAAATAGCAAGTTAAAATAAGG
BCCIP_9	GTGGAAAGGACGAAACACCG	TGAATCTTTCACTTAGGAGA	GTTTTAGAGCTAGAAATAGCAAGTTAAAATAAGG
BCCIP_10	GTGGAAAGGACGAAACACCG	AGTAAGACATTTGTGGAAGC	GTTTTAGAGCTAGAAATAGCAAGTTAAAATAAGG
BCOR_1	GTGGAAAGGACGAAACACCG	CAGCCACACTGAGACCACTG	GTTTTAGAGCTAGAAATAGCAAGTTAAAATAAGG
BCOR_2	GTGGAAAGGACGAAACACCG	TCAGTGATGTTAGTCCCCTG	GTTTTAGAGCTAGAAATAGCAAGTTAAAATAAGG
BCOR_3	GTGGAAAGGACGAAACACCG	AGTTAGCAGCGAGTTCCCCG	GTTTTAGAGCTAGAAATAGCAAGTTAAAATAAGG
BCOR_4	GTGGAAAGGACGAAACACCG	TCTACCTGAGTACGTAGCCA	GTTTTAGAGCTAGAAATAGCAAGTTAAAATAAGG
BCOR_5	GTGGAAAGGACGAAACACCG	TTATGGTGCTGACCCCACCT	GTTTTAGAGCTAGAAATAGCAAGTTAAAATAAGG
BCOR_6	GTGGAAAGGACGAAACACCG	CACCATAAGAGAGAAGTAGT	GTTTTAGAGCTAGAAATAGCAAGTTAAAATAAGG
BCOR_7	GTGGAAAGGACGAAACACCG	TTCTCAACAGCATCGTGCAG	GTTTTAGAGCTAGAAATAGCAAGTTAAAATAAGG
BCOR_8	GTGGAAAGGACGAAACACCG	CCCTAGCACAAGCTTCATGC	GTTTTAGAGCTAGAAATAGCAAGTTAAAATAAGG
BCOR_9	GTGGAAAGGACGAAACACCG	ATGAAGCTTGTGCTAGGGGC	GTTTTAGAGCTAGAAATAGCAAGTTAAAATAAGG
BCOR_10	GTGGAAAGGACGAAACACCG	GTCCGACTACTTCTCTCTTA	GTTTTAGAGCTAGAAATAGCAAGTTAAAATAAGG
BCORL1_1	GTGGAAAGGACGAAACACCG	GGAGGCGGGATATATACCAG	GTTTTAGAGCTAGAAATAGCAAGTTAAAATAAGG
BCORL1_2	GTGGAAAGGACGAAACACCG	GGCAGAAGCAGTAACAAGGG	GTTTTAGAGCTAGAAATAGCAAGTTAAAATAAGG
BCORL1_3	GTGGAAAGGACGAAACACCG	TAAGATGGAAGGCCCCCAGG	GTTTTAGAGCTAGAAATAGCAAGTTAAAATAAGG
BCORL1_4	GTGGAAAGGACGAAACACCG	ACCCGAGTAGGTAGCCAGTG	GTTTTAGAGCTAGAAATAGCAAGTTAAAATAAGG
BCORL1_5	GTGGAAAGGACGAAACACCG	CTATGGGGCCGATCCCACAC	GTTTTAGAGCTAGAAATAGCAAGTTAAAATAAGG
BCORL1_6	GTGGAAAGGACGAAACACCG	GTAGGTAGCCAGTGTGGGAT	GTTTTAGAGCTAGAAATAGCAAGTTAAAATAAGG
BCORL1_7	GTGGAAAGGACGAAACACCG	GATCGGCCCCATAGGACAGC	GTTTTAGAGCTAGAAATAGCAAGTTAAAATAAGG
BCORL1_8	GTGGAAAGGACGAAACACCG	TCCCACACTGGCTACCTACT	GTTTTAGAGCTAGAAATAGCAAGTTAAAATAAGG
BCORL1_9	GTGGAAAGGACGAAACACCG	CCCGGGAACAAGCCTCATGC	GTTTTAGAGCTAGAAATAGCAAGTTAAAATAAGG
BCORL1_10	GTGGAAAGGACGAAACACCG	ATGAGGCTTGTTCCCGGGGC	GTTTTAGAGCTAGAAATAGCAAGTTAAAATAAGG
BEX1_1	GTGGAAAGGACGAAACACCG	TGCCTAGAGGAAATCGTAGG	GTTTTAGAGCTAGAAATAGCAAGTTAAAATAAGG
BEX1_2	GTGGAAAGGACGAAACACCG	CAGTATTCACCAGCATCCAA	GTTTTAGAGCTAGAAATAGCAAGTTAAAATAAGG
BEX1_3	GTGGAAAGGACGAAACACCG	ATTCACCAGCATCCAAAGGG	GTTTTAGAGCTAGAAATAGCAAGTTAAAATAAGG
BEX1_4	GTGGAAAGGACGAAACACCG	AGCAGTAAACAGTCTCAGCA	GTTTTAGAGCTAGAAATAGCAAGTTAAAATAAGG
BEX1_5	GTGGAAAGGACGAAACACCG	GCATAGGCTTGGAGAACCAC	GTTTTAGAGCTAGAAATAGCAAGTTAAAATAAGG
BEX1_6	GTGGAAAGGACGAAACACCG	AGCATCCAAAGGGAGGGCCA	GTTTTAGAGCTAGAAATAGCAAGTTAAAATAAGG
BEX1_7	GTGGAAAGGACGAAACACCG	TTGGCCCTCCCTTTGGATGC	GTTTTAGAGCTAGAAATAGCAAGTTAAAATAAGG
BEX1_8	GTGGAAAGGACGAAACACCG	CAACCAAGAAAATGAAGAAA	GTTTTAGAGCTAGAAATAGCAAGTTAAAATAAGG
BEX1_9	GTGGAAAGGACGAAACACCG	GGAGCCCTTGGCCCTCCCTT	GTTTTAGAGCTAGAAATAGCAAGTTAAAATAAGG
BEX1_10	GTGGAAAGGACGAAACACCG	GTTTACTGCTCGTTTCTCTT	GTTTTAGAGCTAGAAATAGCAAGTTAAAATAAGG
BLM_1	GTGGAAAGGACGAAACACCG	CATCTCTGGCAGAATCACTG	GTTTTAGAGCTAGAAATAGCAAGTTAAAATAAGG
BLM_2	GTGGAAAGGACGAAACACCG	CAAACTGGAAAAATATGGTG	GTTTTAGAGCTAGAAATAGCAAGTTAAAATAAGG
BLM_3	GTGGAAAGGACGAAACACCG	GGAACGAACTGCTTCAGCAG	GTTTTAGAGCTAGAAATAGCAAGTTAAAATAAGG
BLM_4	GTGGAAAGGACGAAACACCG	AGTGACCCCAGGAGAAACAC	GTTTTAGAGCTAGAAATAGCAAGTTAAAATAAGG
BLM_5	GTGGAAAGGACGAAACACCG	CTCTGGAGAATCTCTATGAG	GTTTTAGAGCTAGAAATAGCAAGTTAAAATAAGG
BLM_6	GTGGAAAGGACGAAACACCG	GGTCTTTTTTTGATAACTGG	GTTTTAGAGCTAGAAATAGCAAGTTAAAATAAGG
BLM_7	GTGGAAAGGACGAAACACCG	TGCATCTCTCCCTAAATCTG	GTTTTAGAGCTAGAAATAGCAAGTTAAAATAAGG
BLM_8	GTGGAAAGGACGAAACACCG	CTGTACCCTGGGATTAGCTG	GTTTTAGAGCTAGAAATAGCAAGTTAAAATAAGG
BLM_9	GTGGAAAGGACGAAACACCG	GAAATGACAACAGTGACCCC	GTTTTAGAGCTAGAAATAGCAAGTTAAAATAAGG
BLM_10	GTGGAAAGGACGAAACACCG	AGAGCCATCACCGGAACAGA	GTTTTAGAGCTAGAAATAGCAAGTTAAAATAAGG
BRAT1_1	GTGGAAAGGACGAAACACCG	GGGCTACAGTGACTGTCCTG	GTTTTAGAGCTAGAAATAGCAAGTTAAAATAAGG
BRAT1_2	GTGGAAAGGACGAAACACCG	TGAAGAGTCCTTGTGCTCCG	GTTTTAGAGCTAGAAATAGCAAGTTAAAATAAGG
BRAT1_3	GTGGAAAGGACGAAACACCG	TCTCCAGCAGACAGGCCACG	GTTTTAGAGCTAGAAATAGCAAGTTAAAATAAGG
BRAT1_4	GTGGAAAGGACGAAACACCG	CGTGGACCTGCTTCTCTGTG	GTTTTAGAGCTAGAAATAGCAAGTTAAAATAAGG
BRAT1_5	GTGGAAAGGACGAAACACCG	TGGTTTAAAACGGTCACTGA	GTTTTAGAGCTAGAAATAGCAAGTTAAAATAAGG
BRAT1_6	GTGGAAAGGACGAAACACCG	GTCCTGGCTTTGTCCATGCG	GTTTTAGAGCTAGAAATAGCAAGTTAAAATAAGG
BRAT1_7	GTGGAAAGGACGAAACACCG	CCCTCACCTCCCAGCAGGGG	GTTTTAGAGCTAGAAATAGCAAGTTAAAATAAGG
BRAT1_8	GTGGAAAGGACGAAACACCG	CCTCCCAGCAGGGGTGGCAC	GTTTTAGAGCTAGAAATAGCAAGTTAAAATAAGG
BRAT1_9	GTGGAAAGGACGAAACACCG	GGAGTCCCTCACCTCCCAGC	GTTTTAGAGCTAGAAATAGCAAGTTAAAATAAGG
BRAT1_10	GTGGAAAGGACGAAACACCG	AACGCCTGTGCCACCCCTGC	GTTTTAGAGCTAGAAATAGCAAGTTAAAATAAGG
BRCA1_1	GTGGAAAGGACGAAACACCG	GGTCAGGCCAGACACCACCA	GTTTTAGAGCTAGAAATAGCAAGTTAAAATAAGG
BRCA1_2	GTGGAAAGGACGAAACACCG	GAATGGATGGTACAGCTGTG	GTTTTAGAGCTAGAAATAGCAAGTTAAAATAAGG
BRCA1_3	GTGGAAAGGACGAAACACCG	GCTGCACAACCACAATTGGG	GTTTTAGAGCTAGAAATAGCAAGTTAAAATAAGG
BRCA1_4	GTGGAAAGGACGAAACACCG	CAACAAAAGAATGTCCATGG	GTTTTAGAGCTAGAAATAGCAAGTTAAAATAAGG
BRCA1_5	GTGGAAAGGACGAAACACCG	TTAGATTAGTTAAAGTGATG	GTTTTAGAGCTAGAAATAGCAAGTTAAAATAAGG
BRCA1_6	GTGGAAAGGACGAAACACCG	GATGCCTGGACAGAGGACAA	GTTTTAGAGCTAGAAATAGCAAGTTAAAATAAGG
BRCA1_7	GTGGAAAGGACGAAACACCG	TATTTTCTAGGAATTGCGGG	GTTTTAGAGCTAGAAATAGCAAGTTAAAATAAGG
BRCA1_8	GTGGAAAGGACGAAACACCG	ATGCTGAGTTTGTGTGTGAA	GTTTTAGAGCTAGAAATAGCAAGTTAAAATAAGG
BRCA1_9	GTGGAAAGGACGAAACACCG	GGTCAACAAAAGAATGTCCA	GTTTTAGAGCTAGAAATAGCAAGTTAAAATAAGG
BRCA1_10	GTGGAAAGGACGAAACACCG	TGGTCACACTTTGTGGAGAC	GTTTTAGAGCTAGAAATAGCAAGTTAAAATAAGG
BRCA2_1	GTGGAAAGGACGAAACACCG	GAGCACAGTAGAACTAAGGG	GTTTTAGAGCTAGAAATAGCAAGTTAAAATAAGG
BRCA2_2	GTGGAAAGGACGAAACACCG	GTACAAATGGGACTAACAGG	GTTTTAGAGCTAGAAATAGCAAGTTAAAATAAGG
BRCA2_3	GTGGAAAGGACGAAACACCG	AATATCTGGAACTTCTCCAG	GTTTTAGAGCTAGAAATAGCAAGTTAAAATAAGG
BRCA2_4	GTGGAAAGGACGAAACACCG	CCTGCATTTAGGATAGCCAG	GTTTTAGAGCTAGAAATAGCAAGTTAAAATAAGG
BRCA2_5	GTGGAAAGGACGAAACACCG	TTTGGTAGGCTAGAAATACG	GTTTTAGAGCTAGAAATAGCAAGTTAAAATAAGG
BRCA2_6	GTGGAAAGGACGAAACACCG	CAAGGGATGTCACAACCGTG	GTTTTAGAGCTAGAAATAGCAAGTTAAAATAAGG
BRCA2_7	GTGGAAAGGACGAAACACCG	CTGGCTATCCTAAATGCAGG	GTTTTAGAGCTAGAAATAGCAAGTTAAAATAAGG
BRCA2_8	GTGGAAAGGACGAAACACCG	GGGATTTTTAGCACAGCAAG	GTTTTAGAGCTAGAAATAGCAAGTTAAAATAAGG
BRCA2_9	GTGGAAAGGACGAAACACCG	TCTGGATTTAGTACAGCAAG	GTTTTAGAGCTAGAAATAGCAAGTTAAAATAAGG
BRCA2_10	GTGGAAAGGACGAAACACCG	AACACAAACGATTTTACCAC	GTTTTAGAGCTAGAAATAGCAAGTTAAAATAAGG
BRCC3_1	GTGGAAAGGACGAAACACCG	GCTGTCTGCAGCTTCAACAG	GTTTTAGAGCTAGAAATAGCAAGTTAAAATAAGG
BRCC3_2	GTGGAAAGGACGAAACACCG	AGCCCACAACTCTCATGGGG	GTTTTAGAGCTAGAAATAGCAAGTTAAAATAAGG
BRCC3_3	GTGGAAAGGACGAAACACCG	ACGACGTTCTGATAAGAGGA	GTTTTAGAGCTAGAAATAGCAAGTTAAAATAAGG
BRCC3_4	GTGGAAAGGACGAAACACCG	GCTCTGGAGAAATTTCTACT	GTTTTAGAGCTAGAAATAGCAAGTTAAAATAAGG
BRCC3_5	GTGGAAAGGACGAAACACCG	ATGTACCAGATGATGGATCA	GTTTTAGAGCTAGAAATAGCAAGTTAAAATAAGG
BRCC3_6	GTGGAAAGGACGAAACACCG	TTGATCCATCATCTGGTACA	GTTTTAGAGCTAGAAATAGCAAGTTAAAATAAGG
BRCC3_7	GTGGAAAGGACGAAACACCG	ACAAGCCATGTACCAGATGA	GTTTTAGAGCTAGAAATAGCAAGTTAAAATAAGG
BRCC3_8	GTGGAAAGGACGAAACACCG	ATGAATGTGAACAATTCTGA	GTTTTAGAGCTAGAAATAGCAAGTTAAAATAAGG
BRCC3_9	GTGGAAAGGACGAAACACCG	GCCCCATGAGAGTTGTGGGC	GTTTTAGAGCTAGAAATAGCAAGTTAAAATAAGG
BRCC3_10	GTGGAAAGGACGAAACACCG	AGGCCGCCCCATGAGAGTTG	GTTTTAGAGCTAGAAATAGCAAGTTAAAATAAGG
BRE_1	GTGGAAAGGACGAAACACCG	TGTCCTCAAAACTAACAGAG	GTTTTAGAGCTAGAAATAGCAAGTTAAAATAAGG
BRE_2	GTGGAAAGGACGAAACACCG	TGGTCTCGAGGGAAAAACAG	GTTTTAGAGCTAGAAATAGCAAGTTAAAATAAGG
BRE_3	GTGGAAAGGACGAAACACCG	TGAGGCGGGAGCTCTCCCGG	GTTTTAGAGCTAGAAATAGCAAGTTAAAATAAGG
BRE_4	GTGGAAAGGACGAAACACCG	TGAATACCAGACATTACTGG	GTTTTAGAGCTAGAAATAGCAAGTTAAAATAAGG
BRE_5	GTGGAAAGGACGAAACACCG	ATGTCTGGTATTCAAACATG	GTTTTAGAGCTAGAAATAGCAAGTTAAAATAAGG
BRE_6	GTGGAAAGGACGAAACACCG	AGGATTTGAAGGATTCCAGG	GTTTTAGAGCTAGAAATAGCAAGTTAAAATAAGG
BRE_7	GTGGAAAGGACGAAACACCG	TCTGGTATTCAAACATGAGG	GTTTTAGAGCTAGAAATAGCAAGTTAAAATAAGG
BRE_8	GTGGAAAGGACGAAACACCG	GTCGTGGAATATGATGCAGA	GTTTTAGAGCTAGAAATAGCAAGTTAAAATAAGG
BRE_9	GTGGAAAGGACGAAACACCG	ACTGAAATGTGAGAGTTGGC	GTTTTAGAGCTAGAAATAGCAAGTTAAAATAAGG
BRE_10	GTGGAAAGGACGAAACACCG	GTGAGCAGGTGGCATACTTG	GTTTTAGAGCTAGAAATAGCAAGTTAAAATAAGG
BRIP1_1	GTGGAAAGGACGAAACACCG	AGATTACTAGAGAGCTCCGG	GTTTTAGAGCTAGAAATAGCAAGTTAAAATAAGG
BRIP1_2	GTGGAAAGGACGAAACACCG	AGTTACCGACTACCTCAGGA	GTTTTAGAGCTAGAAATAGCAAGTTAAAATAAGG
BRIP1_3	GTGGAAAGGACGAAACACCG	CAGCCTGGGGAAGAAACTAA	GTTTTAGAGCTAGAAATAGCAAGTTAAAATAAGG
BRIP1_4	GTGGAAAGGACGAAACACCG	TGTGTCCATCCTGAGGTAGT	GTTTTAGAGCTAGAAATAGCAAGTTAAAATAAGG
BRIP1_5	GTGGAAAGGACGAAACACCG	CTGCTGGAAAGAATAGTCAT	GTTTTAGAGCTAGAAATAGCAAGTTAAAATAAGG
BRIP1_6	GTGGAAAGGACGAAACACCG	CCCCTGAATATGCCGTCCTC	GTTTTAGAGCTAGAAATAGCAAGTTAAAATAAGG
BRIP1_7	GTGGAAAGGACGAAACACCG	GTGTAACAGAAGTTCAGCTT	GTTTTAGAGCTAGAAATAGCAAGTTAAAATAAGG
BRIP1_8	GTGGAAAGGACGAAACACCG	TCGGGCTGTGTAATATGGAC	GTTTTAGAGCTAGAAATAGCAAGTTAAAATAAGG
BRIP1_9	GTGGAAAGGACGAAACACCG	ATAACATCGAGGACTGTGCT	GTTTTAGAGCTAGAAATAGCAAGTTAAAATAAGG
BRIP1_10	GTGGAAAGGACGAAACACCG	CACACATTACAGACTTTCCA	GTTTTAGAGCTAGAAATAGCAAGTTAAAATAAGG
BUB1_1	GTGGAAAGGACGAAACACCG	CTGGCAAATGGGTTTCAGTG	GTTTTAGAGCTAGAAATAGCAAGTTAAAATAAGG
BUB1_2	GTGGAAAGGACGAAACACCG	GCCAGTGCTGTCCTTCAGAG	GTTTTAGAGCTAGAAATAGCAAGTTAAAATAAGG
BUB1_3	GTGGAAAGGACGAAACACCG	GAAACTCAAAAAATTGATGG	GTTTTAGAGCTAGAAATAGCAAGTTAAAATAAGG
BUB1_4	GTGGAAAGGACGAAACACCG	ATGACAGGGTTCCAATCCCA	GTTTTAGAGCTAGAAATAGCAAGTTAAAATAAGG
BUB1_5	GTGGAAAGGACGAAACACCG	AGCCCACATGCAGAGCTACA	GTTTTAGAGCTAGAAATAGCAAGTTAAAATAAGG
BUB1_6	GTGGAAAGGACGAAACACCG	TCCTCTCTGAAGGACAGCAC	GTTTTAGAGCTAGAAATAGCAAGTTAAAATAAGG
BUB1_7	GTGGAAAGGACGAAACACCG	TTTCTGTACAACCATGGGAT	GTTTTAGAGCTAGAAATAGCAAGTTAAAATAAGG
BUB1_8	GTGGAAAGGACGAAACACCG	TTTACTAGAACATTTAATGA	GTTTTAGAGCTAGAAATAGCAAGTTAAAATAAGG
BUB1_9	GTGGAAAGGACGAAACACCG	AAACAATAACTGATGAATCT	GTTTTAGAGCTAGAAATAGCAAGTTAAAATAAGG
BUB1_10	GTGGAAAGGACGAAACACCG	ATCAAGTATTCTTTATTCTC	GTTTTAGAGCTAGAAATAGCAAGTTAAAATAAGG
BUB1B_1	GTGGAAAGGACGAAACACCG	ACAGAGCAGAACTATCCTCA	GTTTTAGAGCTAGAAATAGCAAGTTAAAATAAGG
BUB1B_2	GTGGAAAGGACGAAACACCG	GAGCAGAACTATCCTCAAGG	GTTTTAGAGCTAGAAATAGCAAGTTAAAATAAGG
BUB1B_3	GTGGAAAGGACGAAACACCG	AAGTAACTGTACATATCCAA	GTTTTAGAGCTAGAAATAGCAAGTTAAAATAAGG
BUB1B_4	GTGGAAAGGACGAAACACCG	TACAGTTACTTGCACAACCA	GTTTTAGAGCTAGAAATAGCAAGTTAAAATAAGG
BUB1B_5	GTGGAAAGGACGAAACACCG	GAACTATCCTCAAGGTGGGA	GTTTTAGAGCTAGAAATAGCAAGTTAAAATAAGG
BUB1B_6	GTGGAAAGGACGAAACACCG	AGCCAGAGATTGAGAAATCG	GTTTTAGAGCTAGAAATAGCAAGTTAAAATAAGG
BUB1B_7	GTGGAAAGGACGAAACACCG	CAAGTGAAACACCAATCCCT	GTTTTAGAGCTAGAAATAGCAAGTTAAAATAAGG
BUB1B_8	GTGGAAAGGACGAAACACCG	GCAGATGCGATATTTCAGGA	GTTTTAGAGCTAGAAATAGCAAGTTAAAATAAGG
BUB1B_9	GTGGAAAGGACGAAACACCG	TTACTCTCCTTCCCACCTTG	GTTTTAGAGCTAGAAATAGCAAGTTAAAATAAGG
BUB1B_10	GTGGAAAGGACGAAACACCG	TATGAAATTCGATTTTACAC	GTTTTAGAGCTAGAAATAGCAAGTTAAAATAAGG
BUB3_1	GTGGAAAGGACGAAACACCG	GGAGACAAGCAGGAACTGGG	GTTTTAGAGCTAGAAATAGCAAGTTAAAATAAGG
BUB3_2	GTGGAAAGGACGAAACACCG	CGGCACATCGTAGAGACGCA	GTTTTAGAGCTAGAAATAGCAAGTTAAAATAAGG
BUB3_3	GTGGAAAGGACGAAACACCG	GGGATCAGACAGTTAAACTG	GTTTTAGAGCTAGAAATAGCAAGTTAAAATAAGG
BUB3_4	GTGGAAAGGACGAAACACCG	CTGTCCAGAAGTGAATGTGA	GTTTTAGAGCTAGAAATAGCAAGTTAAAATAAGG
BUB3_5	GTGGAAAGGACGAAACACCG	CAGTATTCAACACATCTGAT	GTTTTAGAGCTAGAAATAGCAAGTTAAAATAAGG
BUB3_6	GTGGAAAGGACGAAACACCG	GAAGTGAATGTGATGGTCAC	GTTTTAGAGCTAGAAATAGCAAGTTAAAATAAGG
BUB3_7	GTGGAAAGGACGAAACACCG	GAGACGCACGGACGTGTCCC	GTTTTAGAGCTAGAAATAGCAAGTTAAAATAAGG
BUB3_8	GTGGAAAGGACGAAACACCG	CACATCTGATAGGGGCATCA	GTTTTAGAGCTAGAAATAGCAAGTTAAAATAAGG
BUB3_9	GTGGAAAGGACGAAACACCG	GTGGATATTGTGAAAAGAAA	GTTTTAGAGCTAGAAATAGCAAGTTAAAATAAGG
BUB3_10	GTGGAAAGGACGAAACACCG	TGAAAAGAAATGGCATTGAC	GTTTTAGAGCTAGAAATAGCAAGTTAAAATAAGG
C1ORF112_1	GTGGAAAGGACGAAACACCG	CTAAGGAAGTGCAAACCCTG	GTTTTAGAGCTAGAAATAGCAAGTTAAAATAAGG
C1ORF112_2	GTGGAAAGGACGAAACACCG	GAATTAACCAGTCAAGCCAG	GTTTTAGAGCTAGAAATAGCAAGTTAAAATAAGG
C1ORF112_3	GTGGAAAGGACGAAACACCG	AAGTACAGCAAGAATCAGAG	GTTTTAGAGCTAGAAATAGCAAGTTAAAATAAGG
C1ORF112_4	GTGGAAAGGACGAAACACCG	TCAGCATATCTGTGCCACAC	GTTTTAGAGCTAGAAATAGCAAGTTAAAATAAGG
C1ORF112_5	GTGGAAAGGACGAAACACCG	GATTTCTAAAGCACACCAAG	GTTTTAGAGCTAGAAATAGCAAGTTAAAATAAGG
C1ORF112_6	GTGGAAAGGACGAAACACCG	TAGGGAACAAACTGTCCATG	GTTTTAGAGCTAGAAATAGCAAGTTAAAATAAGG
C1ORF112_7	GTGGAAAGGACGAAACACCG	AAGGAAATATGTTGCCACAG	GTTTTAGAGCTAGAAATAGCAAGTTAAAATAAGG
C1ORF112_8	GTGGAAAGGACGAAACACCG	AAGCTCTAATTTAAGTAGCG	GTTTTAGAGCTAGAAATAGCAAGTTAAAATAAGG
C1ORF112_9	GTGGAAAGGACGAAACACCG	AAGTCTGTTCCAATGTCAGG	GTTTTAGAGCTAGAAATAGCAAGTTAAAATAAGG
C1ORF112_10	GTGGAAAGGACGAAACACCG	GTCCATGAGGTCACCACAGT	GTTTTAGAGCTAGAAATAGCAAGTTAAAATAAGG
C20ORF196_1	GTGGAAAGGACGAAACACCG	GTCAAGCCAGAAGTTCTCAG	GTTTTAGAGCTAGAAATAGCAAGTTAAAATAAGG
C20ORF196_2	GTGGAAAGGACGAAACACCG	CAGCCAAGAAGCCAACAGCG	GTTTTAGAGCTAGAAATAGCAAGTTAAAATAAGG
C20ORF196_3	GTGGAAAGGACGAAACACCG	GATGTACTTCCTTCCTCCAG	GTTTTAGAGCTAGAAATAGCAAGTTAAAATAAGG
C20ORF196_4	GTGGAAAGGACGAAACACCG	CACCCACTTCTACCCACTGG	GTTTTAGAGCTAGAAATAGCAAGTTAAAATAAGG
C20ORF196_5	GTGGAAAGGACGAAACACCG	CCCGGGCCATTTGAAAACTG	GTTTTAGAGCTAGAAATAGCAAGTTAAAATAAGG
C20ORF196_6	GTGGAAAGGACGAAACACCG	ACGGCTGCTCCGTCTTACAG	GTTTTAGAGCTAGAAATAGCAAGTTAAAATAAGG
C20ORF196_7	GTGGAAAGGACGAAACACCG	CACTTCAGGCAGCCTGTCAG	GTTTTAGAGCTAGAAATAGCAAGTTAAAATAAGG
C20ORF196_8	GTGGAAAGGACGAAACACCG	AGAACTGAAAGCCTCGCTGT	GTTTTAGAGCTAGAAATAGCAAGTTAAAATAAGG
C20ORF196_9	GTGGAAAGGACGAAACACCG	TCTCTTATGTCACACGCTGA	GTTTTAGAGCTAGAAATAGCAAGTTAAAATAAGG
C20ORF196_10	GTGGAAAGGACGAAACACCG	AAGCACTGCTCTCCTCTGAC	GTTTTAGAGCTAGAAATAGCAAGTTAAAATAAGG
C5ORF45_1	GTGGAAAGGACGAAACACCG	TGCCAGTGAAGAAGAAAACG	GTTTTAGAGCTAGAAATAGCAAGTTAAAATAAGG
C5ORF45_2	GTGGAAAGGACGAAACACCG	AAGTGGACATGCAAAGCTTG	GTTTTAGAGCTAGAAATAGCAAGTTAAAATAAGG
C5ORF45_3	GTGGAAAGGACGAAACACCG	GTAGATTTAACTTTTGGACA	GTTTTAGAGCTAGAAATAGCAAGTTAAAATAAGG
C5ORF45_4	GTGGAAAGGACGAAACACCG	AGAAAACGTGGGACACCAGC	GTTTTAGAGCTAGAAATAGCAAGTTAAAATAAGG
C5ORF45_5	GTGGAAAGGACGAAACACCG	GCTTCACATTCCCAGCCTGC	GTTTTAGAGCTAGAAATAGCAAGTTAAAATAAGG
C5ORF45_6	GTGGAAAGGACGAAACACCG	AACGTGGGACACCAGCAGGC	GTTTTAGAGCTAGAAATAGCAAGTTAAAATAAGG
C5ORF45_7	GTGGAAAGGACGAAACACCG	TCCCACGTTTTCTTCTTCAC	GTTTTAGAGCTAGAAATAGCAAGTTAAAATAAGG
C5ORF45_8	GTGGAAAGGACGAAACACCG	CCAAAAGTTAAATCTACTAC	GTTTTAGAGCTAGAAATAGCAAGTTAAAATAAGG
C5ORF45_9	GTGGAAAGGACGAAACACCG	TGGCGTCGCTTCAGCGTTCT	GTTTTAGAGCTAGAAATAGCAAGTTAAAATAAGG
C5ORF45_10	GTGGAAAGGACGAAACACCG	CCTGTAGTAGATTTAACTTT	GTTTTAGAGCTAGAAATAGCAAGTTAAAATAAGG
CBX4_1	GTGGAAAGGACGAAACACCG	ATATAACACGTGGGAACCGG	GTTTTAGAGCTAGAAATAGCAAGTTAAAATAAGG
CBX4_2	GTGGAAAGGACGAAACACCG	GCCGAAGCCCAAACCGCTAG	GTTTTAGAGCTAGAAATAGCAAGTTAAAATAAGG
CBX4_3	GTGGAAAGGACGAAACACCG	CTGATGGGATATCGGAAGAG	GTTTTAGAGCTAGAAATAGCAAGTTAAAATAAGG
CBX4_4	GTGGAAAGGACGAAACACCG	AGGAGAACATCCTGGACCCC	GTTTTAGAGCTAGAAATAGCAAGTTAAAATAAGG
CBX4_5	GTGGAAAGGACGAAACACCG	ATCTGGTGAAATGGAGAGGC	GTTTTAGAGCTAGAAATAGCAAGTTAAAATAAGG
CBX4_6	GTGGAAAGGACGAAACACCG	GGAACGGCAGGAGCAGCTGA	GTTTTAGAGCTAGAAATAGCAAGTTAAAATAAGG
CBX4_7	GTGGAAAGGACGAAACACCG	AGGAGCAGCTGATGGGATAT	GTTTTAGAGCTAGAAATAGCAAGTTAAAATAAGG
CBX4_8	GTGGAAAGGACGAAACACCG	CGATCAGCAGCCTGGGGTCC	GTTTTAGAGCTAGAAATAGCAAGTTAAAATAAGG
CBX4_9	GTGGAAAGGACGAAACACCG	ACCACTAGCGGTTTGGGCTT	GTTTTAGAGCTAGAAATAGCAAGTTAAAATAAGG
CBX4_10	GTGGAAAGGACGAAACACCG	CTGGAAGGCGATCAGCAGCC	GTTTTAGAGCTAGAAATAGCAAGTTAAAATAAGG
CBX8_1	GTGGAAAGGACGAAACACCG	CTCTATGGCCCCAAAAAGCG	GTTTTAGAGCTAGAAATAGCAAGTTAAAATAAGG
CBX8_2	GTGGAAAGGACGAAACACCG	CTGCGAGCAAGCGAGCATCC	GTTTTAGAGCTAGAAATAGCAAGTTAAAATAAGG
CBX8_3	GTGGAAAGGACGAAACACCG	GAAAGAGAGATGGAGCTCTA	GTTTTAGAGCTAGAAATAGCAAGTTAAAATAAGG
CBX8_4	GTGGAAAGGACGAAACACCG	CATGGAGCTTTCAGCGGTGG	GTTTTAGAGCTAGAAATAGCAAGTTAAAATAAGG
CBX8_5	GTGGAAAGGACGAAACACCG	CCCTCCTGAAGCGGCGCATA	GTTTTAGAGCTAGAAATAGCAAGTTAAAATAAGG
CBX8_6	GTGGAAAGGACGAAACACCG	GCATGGAATACCTCGTGAAA	GTTTTAGAGCTAGAAATAGCAAGTTAAAATAAGG
CBX8_7	GTGGAAAGGACGAAACACCG	TCGCTTGCTCGCAGCCTTTG	GTTTTAGAGCTAGAAATAGCAAGTTAAAATAAGG
CBX8_8	GTGGAAAGGACGAAACACCG	AGCTTTCAGCGGTGGGGGAG	GTTTTAGAGCTAGAAATAGCAAGTTAAAATAAGG
CBX8_9	GTGGAAAGGACGAAACACCG	CTTTCCGTATGCGCCGCTTC	GTTTTAGAGCTAGAAATAGCAAGTTAAAATAAGG
CBX8_10	GTGGAAAGGACGAAACACCG	GGGCTTGGGTCCACGCTTTT	GTTTTAGAGCTAGAAATAGCAAGTTAAAATAAGG
CCNA1_1	GTGGAAAGGACGAAACACCG	CTTGTCGCCTCAAGTACTGA	GTTTTAGAGCTAGAAATAGCAAGTTAAAATAAGG
CCNA1_2	GTGGAAAGGACGAAACACCG	GCTGCTGCAGCTATCAGTGA	GTTTTAGAGCTAGAAATAGCAAGTTAAAATAAGG
CCNA1_3	GTGGAAAGGACGAAACACCG	AAGCAGCCAGACATCACGGA	GTTTTAGAGCTAGAAATAGCAAGTTAAAATAAGG
CCNA1_4	GTGGAAAGGACGAAACACCG	TTATGAAGCTCACTCAGGCA	GTTTTAGAGCTAGAAATAGCAAGTTAAAATAAGG
CCNA1_5	GTGGAAAGGACGAAACACCG	GTACTGAAGGAGAAACTGGT	GTTTTAGAGCTAGAAATAGCAAGTTAAAATAAGG
CCNA1_6	GTGGAAAGGACGAAACACCG	ACGCTTTATGAAGCTCACTC	GTTTTAGAGCTAGAAATAGCAAGTTAAAATAAGG
CCNA1_7	GTGGAAAGGACGAAACACCG	TCATGTATGTCTGTTCTGAG	GTTTTAGAGCTAGAAATAGCAAGTTAAAATAAGG
CCNA1_8	GTGGAAAGGACGAAACACCG	AGGAGAAACTGGTTGGTGGT	GTTTTAGAGCTAGAAATAGCAAGTTAAAATAAGG
CCNA1_9	GTGGAAAGGACGAAACACCG	CTTCAGTACTTGAGGCGACA	GTTTTAGAGCTAGAAATAGCAAGTTAAAATAAGG
CCNA1_10	GTGGAAAGGACGAAACACCG	CTGAAGGAGAAACTGGTTGG	GTTTTAGAGCTAGAAATAGCAAGTTAAAATAAGG
CCNA2_1	GTGGAAAGGACGAAACACCG	CTTCAACTAACCAGTCCACG	GTTTTAGAGCTAGAAATAGCAAGTTAAAATAAGG
CCNA2_2	GTGGAAAGGACGAAACACCG	CAGTATGAGAGCTATCCTCG	GTTTTAGAGCTAGAAATAGCAAGTTAAAATAAGG
CCNA2_3	GTGGAAAGGACGAAACACCG	GTGGACTGGTTAGTTGAAGT	GTTTTAGAGCTAGAAATAGCAAGTTAAAATAAGG
CCNA2_4	GTGGAAAGGACGAAACACCG	TTTAGCACTCTACACAGTCA	GTTTTAGAGCTAGAAATAGCAAGTTAAAATAAGG
CCNA2_5	GTGGAAAGGACGAAACACCG	TAACTGATGGCAAATACTTG	GTTTTAGAGCTAGAAATAGCAAGTTAAAATAAGG
CCNA2_6	GTGGAAAGGACGAAACACCG	GCAGCTCCAGCAATAACTGA	GTTTTAGAGCTAGAAATAGCAAGTTAAAATAAGG
CCNA2_7	GTGGAAAGGACGAAACACCG	TGAGAGCTATCCTCGTGGAC	GTTTTAGAGCTAGAAATAGCAAGTTAAAATAAGG
CCNA2_8	GTGGAAAGGACGAAACACCG	CAAGAAACAAGTTCTGAGAA	GTTTTAGAGCTAGAAATAGCAAGTTAAAATAAGG
CCNA2_9	GTGGAAAGGACGAAACACCG	TGTGTAGAGTGCTAAATGAA	GTTTTAGAGCTAGAAATAGCAAGTTAAAATAAGG
CCNA2_10	GTGGAAAGGACGAAACACCG	TTTTCCTCTCAGCACTGACA	GTTTTAGAGCTAGAAATAGCAAGTTAAAATAAGG
CCNB1_1	GTGGAAAGGACGAAACACCG	GCTCTCCGAAGGAAGTGCAA	GTTTTAGAGCTAGAAATAGCAAGTTAAAATAAGG
CCNB1_2	GTGGAAAGGACGAAACACCG	AACTATGTTGGACTATGACA	GTTTTAGAGCTAGAAATAGCAAGTTAAAATAAGG
CCNB1_3	GTGGAAAGGACGAAACACCG	CAATCTTAGATGCTCTCCGA	GTTTTAGAGCTAGAAATAGCAAGTTAAAATAAGG
CCNB1_4	GTGGAAAGGACGAAACACCG	AATGGAGACAGTCATGTACA	GTTTTAGAGCTAGAAATAGCAAGTTAAAATAAGG
CCNB1_5	GTGGAAAGGACGAAACACCG	CCTGGCTAAGAATGTAGTCA	GTTTTAGAGCTAGAAATAGCAAGTTAAAATAAGG
CCNB1_6	GTGGAAAGGACGAAACACCG	CGAAGGAAGTGCAAAGGTAG	GTTTTAGAGCTAGAAATAGCAAGTTAAAATAAGG
CCNB1_7	GTGGAAAGGACGAAACACCG	GCAAAGTCACCAATTTCTGG	GTTTTAGAGCTAGAAATAGCAAGTTAAAATAAGG
CCNB1_8	GTGGAAAGGACGAAACACCG	CAGTGACTTCCCGACCCAGT	GTTTTAGAGCTAGAAATAGCAAGTTAAAATAAGG
CCNB1_9	GTGGAAAGGACGAAACACCG	GACCAAAATACCTACTGGGT	GTTTTAGAGCTAGAAATAGCAAGTTAAAATAAGG
CCNB1_10	GTGGAAAGGACGAAACACCG	TAAGCACCAAATCAGACAGA	GTTTTAGAGCTAGAAATAGCAAGTTAAAATAAGG
CCND1_1	GTGGAAAGGACGAAACACCG	CGAGGAACAGAAGTGCGAGG	GTTTTAGAGCTAGAAATAGCAAGTTAAAATAAGG
CCND1_2	GTGGAAAGGACGAAACACCG	CCTCTCCAAAATGCCAGAGG	GTTTTAGAGCTAGAAATAGCAAGTTAAAATAAGG
CCND1_3	GTGGAAAGGACGAAACACCG	AAGTGTTCAATGAAATCGTG	GTTTTAGAGCTAGAAATAGCAAGTTAAAATAAGG
CCND1_4	GTGGAAAGGACGAAACACCG	GAAATCGTGCGGGGTCATTG	GTTTTAGAGCTAGAAATAGCAAGTTAAAATAAGG
CCND1_5	GTGGAAAGGACGAAACACCG	ACAGCTTCTCGGCCGTCAGG	GTTTTAGAGCTAGAAATAGCAAGTTAAAATAAGG
CCND1_6	GTGGAAAGGACGAAACACCG	CCGCCTCTGGCATTTTGGAG	GTTTTAGAGCTAGAAATAGCAAGTTAAAATAAGG
CCND1_7	GTGGAAAGGACGAAACACCG	GTTCGTGGCCTCTAAGATGA	GTTTTAGAGCTAGAAATAGCAAGTTAAAATAAGG
CCND1_8	GTGGAAAGGACGAAACACCG	GAACAAGCTCAAGTGGAACC	GTTTTAGAGCTAGAAATAGCAAGTTAAAATAAGG
CCND1_9	GTGGAAAGGACGAAACACCG	CGGGCTCCAGCGACAGGAAG	GTTTTAGAGCTAGAAATAGCAAGTTAAAATAAGG
CCND1_10	GTGGAAAGGACGAAACACCG	GGGGGCCACTTGCATGTTCG	GTTTTAGAGCTAGAAATAGCAAGTTAAAATAAGG
CCND2_1	GTGGAAAGGACGAAACACCG	GTAAATGCACAGCTTCTCCG	GTTTTAGAGCTAGAAATAGCAAGTTAAAATAAGG
CCND2_2	GTGGAAAGGACGAAACACCG	CCAGTTGCGATCATCGACGG	GTTTTAGAGCTAGAAATAGCAAGTTAAAATAAGG
CCND2_3	GTGGAAAGGACGAAACACCG	ATGTGCTCAATGAAGTCATG	GTTTTAGAGCTAGAAATAGCAAGTTAAAATAAGG
CCND2_4	GTGGAAAGGACGAAACACCG	TGAAGGTCTGAGCATGCTTG	GTTTTAGAGCTAGAAATAGCAAGTTAAAATAAGG
CCND2_5	GTGGAAAGGACGAAACACCG	CTTCCAGTTGCGATCATCGA	GTTTTAGAGCTAGAAATAGCAAGTTAAAATAAGG
CCND2_6	GTGGAAAGGACGAAACACCG	CATGAGGAGTGACAGCTGCC	GTTTTAGAGCTAGAAATAGCAAGTTAAAATAAGG
CCND2_7	GTGGAAAGGACGAAACACCG	GATGATCGCAACTGGAAGTG	GTTTTAGAGCTAGAAATAGCAAGTTAAAATAAGG
CCND2_8	GTGGAAAGGACGAAACACCG	CGACAACTCCATCAAGCCTC	GTTTTAGAGCTAGAAATAGCAAGTTAAAATAAGG
CCND2_9	GTGGAAAGGACGAAACACCG	GGTGGCACACAGAGCAATGA	GTTTTAGAGCTAGAAATAGCAAGTTAAAATAAGG
CCND2_10	GTGGAAAGGACGAAACACCG	TGCAGATGGGACTTCGGAGT	GTTTTAGAGCTAGAAATAGCAAGTTAAAATAAGG
CCND3_1	GTGGAAAGGACGAAACACCG	CTGCACGCACTGGAAGTAGG	GTTTTAGAGCTAGAAATAGCAAGTTAAAATAAGG
CCND3_2	GTGGAAAGGACGAAACACCG	ACTGGCGGGGAGAGACAGCG	GTTTTAGAGCTAGAAATAGCAAGTTAAAATAAGG
CCND3_3	GTGGAAAGGACGAAACACCG	GTACGTAGCGCTCCTCCAGG	GTTTTAGAGCTAGAAATAGCAAGTTAAAATAAGG
CCND3_4	GTGGAAAGGACGAAACACCG	GGTCCCACTTGAGCTTCCCT	GTTTTAGAGCTAGAAATAGCAAGTTAAAATAAGG
CCND3_5	GTGGAAAGGACGAAACACCG	CCTACTTCCAGTGCGTGCAG	GTTTTAGAGCTAGAAATAGCAAGTTAAAATAAGG
CCND3_6	GTGGAAAGGACGAAACACCG	CGCACTGGAAGTAGGAGGCG	GTTTTAGAGCTAGAAATAGCAAGTTAAAATAAGG
CCND3_7	GTGGAAAGGACGAAACACCG	GCCAGCATCTTCCGCATGTG	GTTTTAGAGCTAGAAATAGCAAGTTAAAATAAGG
CCND3_8	GTGGAAAGGACGAAACACCG	CCCGTGGCGATCATGGATGG	GTTTTAGAGCTAGAAATAGCAAGTTAAAATAAGG
CCND3_9	GTGGAAAGGACGAAACACCG	GCTTTTTGACCAAGGCCTGT	GTTTTAGAGCTAGAAATAGCAAGTTAAAATAAGG
CCND3_10	GTGGAAAGGACGAAACACCG	TGCAGCCCCAATGCTGCCCG	GTTTTAGAGCTAGAAATAGCAAGTTAAAATAAGG
CCNE1_1	GTGGAAAGGACGAAACACCG	AGATGACGAGAAATGATACA	GTTTTAGAGCTAGAAATAGCAAGTTAAAATAAGG
CCNE1_2	GTGGAAAGGACGAAACACCG	AAGATTTGCTGGGGATACTG	GTTTTAGAGCTAGAAATAGCAAGTTAAAATAAGG
CCNE1_3	GTGGAAAGGACGAAACACCG	AGGAGATGAAATTCTCACCA	GTTTTAGAGCTAGAAATAGCAAGTTAAAATAAGG
CCNE1_4	GTGGAAAGGACGAAACACCG	ACATAGAGAACTGTGTCAAG	GTTTTAGAGCTAGAAATAGCAAGTTAAAATAAGG
CCNE1_5	GTGGAAAGGACGAAACACCG	GCAAATCCAAGCTGTCTCTG	GTTTTAGAGCTAGAAATAGCAAGTTAAAATAAGG
CCNE1_6	GTGGAAAGGACGAAACACCG	CTGCATGTATACATTCAGCC	GTTTTAGAGCTAGAAATAGCAAGTTAAAATAAGG
CCNE1_7	GTGGAAAGGACGAAACACCG	AGAGAACTGTGTCAAGTGGA	GTTTTAGAGCTAGAAATAGCAAGTTAAAATAAGG
CCNE1_8	GTGGAAAGGACGAAACACCG	CCCCGTCTCCCTTATAACCA	GTTTTAGAGCTAGAAATAGCAAGTTAAAATAAGG
CCNE1_9	GTGGAAAGGACGAAACACCG	CAGTTTGCGTATGTGACAGA	GTTTTAGAGCTAGAAATAGCAAGTTAAAATAAGG
CCNE1_10	GTGGAAAGGACGAAACACCG	GAAGCAGCAAGTATACCATA	GTTTTAGAGCTAGAAATAGCAAGTTAAAATAAGG
CCNH_1	GTGGAAAGGACGAAACACCG	GCAACTTCTTCAGATCTGGG	GTTTTAGAGCTAGAAATAGCAAGTTAAAATAAGG
CCNH_2	GTGGAAAGGACGAAACACCG	CGGAGGTTTCCAACAAACTG	GTTTTAGAGCTAGAAATAGCAAGTTAAAATAAGG
CCNH_3	GTGGAAAGGACGAAACACCG	CATAGTAATTCCAGCCCTGG	GTTTTAGAGCTAGAAATAGCAAGTTAAAATAAGG
CCNH_4	GTGGAAAGGACGAAACACCG	CAAATGGTCTGTAAGGATTG	GTTTTAGAGCTAGAAATAGCAAGTTAAAATAAGG
CCNH_5	GTGGAAAGGACGAAACACCG	AGTGCCTTCTCCTGTCCAAG	GTTTTAGAGCTAGAAATAGCAAGTTAAAATAAGG
CCNH_6	GTGGAAAGGACGAAACACCG	AAGGATTGTGGACAATAAGG	GTTTTAGAGCTAGAAATAGCAAGTTAAAATAAGG
CCNH_7	GTGGAAAGGACGAAACACCG	AGAATGGACTGATGACGACC	GTTTTAGAGCTAGAAATAGCAAGTTAAAATAAGG
CCNH_8	GTGGAAAGGACGAAACACCG	GCAGTCAGGGCAATTTGGGA	GTTTTAGAGCTAGAAATAGCAAGTTAAAATAAGG
CCNH_9	GTGGAAAGGACGAAACACCG	GAGTCCTCTTGGACAGGAGA	GTTTTAGAGCTAGAAATAGCAAGTTAAAATAAGG
CCNH_10	GTGGAAAGGACGAAACACCG	GATTCTCCAATATGGGATAG	GTTTTAGAGCTAGAAATAGCAAGTTAAAATAAGG
CDC20_1	GTGGAAAGGACGAAACACCG	TCGGGTAGCAGAACACCATG	GTTTTAGAGCTAGAAATAGCAAGTTAAAATAAGG
CDC20_2	GTGGAAAGGACGAAACACCG	ATGATAACTTGGTCAATGTG	GTTTTAGAGCTAGAAATAGCAAGTTAAAATAAGG
CDC20_3	GTGGAAAGGACGAAACACCG	GGACGACATTTGGCCAGTGG	GTTTTAGAGCTAGAAATAGCAAGTTAAAATAAGG
CDC20_4	GTGGAAAGGACGAAACACCG	GAAGTACCCAACCATGGCCA	GTTTTAGAGCTAGAAATAGCAAGTTAAAATAAGG
CDC20_5	GTGGAAAGGACGAAACACCG	GATGGACGACATTTGGCCAG	GTTTTAGAGCTAGAAATAGCAAGTTAAAATAAGG
CDC20_6	GTGGAAAGGACGAAACACCG	CAAGTTATCATTACCACCAC	GTTTTAGAGCTAGAAATAGCAAGTTAAAATAAGG
CDC20_7	GTGGAAAGGACGAAACACCG	CCCTCCTGTTGCCAGGACAT	GTTTTAGAGCTAGAAATAGCAAGTTAAAATAAGG
CDC20_8	GTGGAAAGGACGAAACACCG	TCCCTGGCAGTCCAATGTCC	GTTTTAGAGCTAGAAATAGCAAGTTAAAATAAGG
CDC20_9	GTGGAAAGGACGAAACACCG	TGCCAGGACATTGGACTGCC	GTTTTAGAGCTAGAAATAGCAAGTTAAAATAAGG
CDC20_10	GTGGAAAGGACGAAACACCG	GAGTTCAGCCACCTTGGCCA	GTTTTAGAGCTAGAAATAGCAAGTTAAAATAAGG
CDC25A_1	GTGGAAAGGACGAAACACCG	GTAAAGATCTCTTCACACAG	GTTTTAGAGCTAGAAATAGCAAGTTAAAATAAGG
CDC25A_2	GTGGAAAGGACGAAACACCG	TCGATACCCATATGAATACG	GTTTTAGAGCTAGAAATAGCAAGTTAAAATAAGG
CDC25A_3	GTGGAAAGGACGAAACACCG	CCAGTAAGACCTGTATCTCG	GTTTTAGAGCTAGAAATAGCAAGTTAAAATAAGG
CDC25A_4	GTGGAAAGGACGAAACACCG	TGACGAGAGGAGCTGTCCAG	GTTTTAGAGCTAGAAATAGCAAGTTAAAATAAGG
CDC25A_5	GTGGAAAGGACGAAACACCG	GCACTCTCATGGACTCCAGG	GTTTTAGAGCTAGAAATAGCAAGTTAAAATAAGG
CDC25A_6	GTGGAAAGGACGAAACACCG	TTTGTAGTTCTCATGACGAG	GTTTTAGAGCTAGAAATAGCAAGTTAAAATAAGG
CDC25A_7	GTGGAAAGGACGAAACACCG	CACCTGGAAGTACAAAGAGG	GTTTTAGAGCTAGAAATAGCAAGTTAAAATAAGG
CDC25A_8	GTGGAAAGGACGAAACACCG	GGTGACTGGGGTGTAAAAAG	GTTTTAGAGCTAGAAATAGCAAGTTAAAATAAGG
CDC25A_9	GTGGAAAGGACGAAACACCG	GGGAGTCAAACAGCTTGCAT	GTTTTAGAGCTAGAAATAGCAAGTTAAAATAAGG
CDC25A_10	GTGGAAAGGACGAAACACCG	GGGTGCAGTGAACTTGCACA	GTTTTAGAGCTAGAAATAGCAAGTTAAAATAAGG
CDC25B_1	GTGGAAAGGACGAAACACCG	ATGAGACTCTCCATGCCTGG	GTTTTAGAGCTAGAAATAGCAAGTTAAAATAAGG
CDC25B_2	GTGGAAAGGACGAAACACCG	GGGCAAGTTCAGCAACATCG	GTTTTAGAGCTAGAAATAGCAAGTTAAAATAAGG
CDC25B_3	GTGGAAAGGACGAAACACCG	AGAAGCGACCTAGGGCCAGG	GTTTTAGAGCTAGAAATAGCAAGTTAAAATAAGG
CDC25B_4	GTGGAAAGGACGAAACACCG	CGGCCGGAGGAAGAGCGAGG	GTTTTAGAGCTAGAAATAGCAAGTTAAAATAAGG
CDC25B_5	GTGGAAAGGACGAAACACCG	CGTGACACAGTGATTTTGAG	GTTTTAGAGCTAGAAATAGCAAGTTAAAATAAGG
CDC25B_6	GTGGAAAGGACGAAACACCG	TGATCCGGCCCATCCTCAAG	GTTTTAGAGCTAGAAATAGCAAGTTAAAATAAGG
CDC25B_7	GTGGAAAGGACGAAACACCG	CGCCCGTGCAGAATAAGCGG	GTTTTAGAGCTAGAAATAGCAAGTTAAAATAAGG
CDC25B_8	GTGGAAAGGACGAAACACCG	CGACGGCCGGAGGAAGAGCG	GTTTTAGAGCTAGAAATAGCAAGTTAAAATAAGG
CDC25B_9	GTGGAAAGGACGAAACACCG	TGCAGGGCATGGACGGAGAG	GTTTTAGAGCTAGAAATAGCAAGTTAAAATAAGG
CDC25B_10	GTGGAAAGGACGAAACACCG	GCGCGATGGGGCTCTTCAGT	GTTTTAGAGCTAGAAATAGCAAGTTAAAATAAGG
CDC25C_1	GTGGAAAGGACGAAACACCG	TATCCATATGAGTATCTGGG	GTTTTAGAGCTAGAAATAGCAAGTTAAAATAAGG
CDC25C_2	GTGGAAAGGACGAAACACCG	TGTCCTCTTCACGCAGACAG	GTTTTAGAGCTAGAAATAGCAAGTTAAAATAAGG
CDC25C_3	GTGGAAAGGACGAAACACCG	ACTCCGAATGGTTTGGACCG	GTTTTAGAGCTAGAAATAGCAAGTTAAAATAAGG
CDC25C_4	GTGGAAAGGACGAAACACCG	ACTGTGAATTCTCCTCAGAG	GTTTTAGAGCTAGAAATAGCAAGTTAAAATAAGG
CDC25C_5	GTGGAAAGGACGAAACACCG	CAGGCCAAGACTGAAGCAGG	GTTTTAGAGCTAGAAATAGCAAGTTAAAATAAGG
CDC25C_6	GTGGAAAGGACGAAACACCG	TACTATCACTCAGATGCTGG	GTTTTAGAGCTAGAAATAGCAAGTTAAAATAAGG
CDC25C_7	GTGGAAAGGACGAAACACCG	CATTCGGGGGCCCCTCTCTG	GTTTTAGAGCTAGAAATAGCAAGTTAAAATAAGG
CDC25C_8	GTGGAAAGGACGAAACACCG	TTGGATAAAAATCCAAACCT	GTTTTAGAGCTAGAAATAGCAAGTTAAAATAAGG
CDC25C_9	GTGGAAAGGACGAAACACCG	GTGCCGCTGTCTGCGTGAAG	GTTTTAGAGCTAGAAATAGCAAGTTAAAATAAGG
CDC25C_10	GTGGAAAGGACGAAACACCG	TTTCTGGCCAAGGAAAGCTC	GTTTTAGAGCTAGAAATAGCAAGTTAAAATAAGG
CDC45_1	GTGGAAAGGACGAAACACCG	AGATAGTGGAGCAAACCATG	GTTTTAGAGCTAGAAATAGCAAGTTAAAATAAGG
CDC45_2	GTGGAAAGGACGAAACACCG	AGCCAGCTCAAACATCACCA	GTTTTAGAGCTAGAAATAGCAAGTTAAAATAAGG
CDC45_3	GTGGAAAGGACGAAACACCG	GAACCAGCGTATATTGCACG	GTTTTAGAGCTAGAAATAGCAAGTTAAAATAAGG
CDC45_4	GTGGAAAGGACGAAACACCG	TGAGGAGAACACACTCTCCG	GTTTTAGAGCTAGAAATAGCAAGTTAAAATAAGG
CDC45_5	GTGGAAAGGACGAAACACCG	TGAGTGACAGGACAGCCCCA	GTTTTAGAGCTAGAAATAGCAAGTTAAAATAAGG
CDC45_6	GTGGAAAGGACGAAACACCG	GCATGGCACAGTGACCGTGG	GTTTTAGAGCTAGAAATAGCAAGTTAAAATAAGG
CDC45_7	GTGGAAAGGACGAAACACCG	ACACAGAGCATCCACGTCCG	GTTTTAGAGCTAGAAATAGCAAGTTAAAATAAGG
CDC45_8	GTGGAAAGGACGAAACACCG	TCGTTGGACTAACAGACCAG	GTTTTAGAGCTAGAAATAGCAAGTTAAAATAAGG
CDC45_9	GTGGAAAGGACGAAACACCG	CTGGTCTGTTAGTCCAACGA	GTTTTAGAGCTAGAAATAGCAAGTTAAAATAAGG
CDC45_10	GTGGAAAGGACGAAACACCG	CAAGTTTCTGGCCAGCGACG	GTTTTAGAGCTAGAAATAGCAAGTTAAAATAAGG
CDC5L_1	GTGGAAAGGACGAAACACCG	AAGATTCTGCTATTCCCCGG	GTTTTAGAGCTAGAAATAGCAAGTTAAAATAAGG
CDC5L_2	GTGGAAAGGACGAAACACCG	TGATTTTCTATGCAGCAATG	GTTTTAGAGCTAGAAATAGCAAGTTAAAATAAGG
CDC5L_3	GTGGAAAGGACGAAACACCG	CCAAGTTGATGCCAACTCAG	GTTTTAGAGCTAGAAATAGCAAGTTAAAATAAGG
CDC5L_4	GTGGAAAGGACGAAACACCG	TGAAATATGGGAAAAATCAG	GTTTTAGAGCTAGAAATAGCAAGTTAAAATAAGG
CDC5L_5	GTGGAAAGGACGAAACACCG	TCCAATCATTGGAAGAACAG	GTTTTAGAGCTAGAAATAGCAAGTTAAAATAAGG
CDC5L_6	GTGGAAAGGACGAAACACCG	AGTTGATGCCAACTCAGTGG	GTTTTAGAGCTAGAAATAGCAAGTTAAAATAAGG
CDC5L_7	GTGGAAAGGACGAAACACCG	CAAGCATTAAGAAGACAGAA	GTTTTAGAGCTAGAAATAGCAAGTTAAAATAAGG
CDC5L_8	GTGGAAAGGACGAAACACCG	CCACTGAGTTGGCATCAACT	GTTTTAGAGCTAGAAATAGCAAGTTAAAATAAGG
CDC5L_9	GTGGAAAGGACGAAACACCG	ATGGGAAAAATCAGTGGTCT	GTTTTAGAGCTAGAAATAGCAAGTTAAAATAAGG
CDC5L_10	GTGGAAAGGACGAAACACCG	AAAGCAGCGGTAATGAAATA	GTTTTAGAGCTAGAAATAGCAAGTTAAAATAAGG
CDC6_1	GTGGAAAGGACGAAACACCG	GGTGGGAAGTTCAACAGCTG	GTTTTAGAGCTAGAAATAGCAAGTTAAAATAAGG
CDC6_2	GTGGAAAGGACGAAACACCG	CAGCTGGGAAGGACATGATG	GTTTTAGAGCTAGAAATAGCAAGTTAAAATAAGG
CDC6_3	GTGGAAAGGACGAAACACCG	TGCTGAATTGCATGTCCTTG	GTTTTAGAGCTAGAAATAGCAAGTTAAAATAAGG
CDC6_4	GTGGAAAGGACGAAACACCG	ATGGATCAACTGGACAGCAA	GTTTTAGAGCTAGAAATAGCAAGTTAAAATAAGG
CDC6_5	GTGGAAAGGACGAAACACCG	TCACAGATAGAATTCTACCT	GTTTTAGAGCTAGAAATAGCAAGTTAAAATAAGG
CDC6_6	GTGGAAAGGACGAAACACCG	TGTATTCCCAGCTATTGCTC	GTTTTAGAGCTAGAAATAGCAAGTTAAAATAAGG
CDC6_7	GTGGAAAGGACGAAACACCG	GAAAAACTGCCTGCTTAAGC	GTTTTAGAGCTAGAAATAGCAAGTTAAAATAAGG
CDC6_8	GTGGAAAGGACGAAACACCG	ATAGCGTGTACAATACATCC	GTTTTAGAGCTAGAAATAGCAAGTTAAAATAAGG
CDC6_9	GTGGAAAGGACGAAACACCG	GGTATCCAGGCCAGCTGGGA	GTTTTAGAGCTAGAAATAGCAAGTTAAAATAAGG
CDC6_10	GTGGAAAGGACGAAACACCG	CAGGAGCACCAGAAAGGTAA	GTTTTAGAGCTAGAAATAGCAAGTTAAAATAAGG
CDC7_1	GTGGAAAGGACGAAACACCG	TGAACTTCAGTGCCTAACAG	GTTTTAGAGCTAGAAATAGCAAGTTAAAATAAGG
CDC7_2	GTGGAAAGGACGAAACACCG	GCCACAGCACAGTTACAAGT	GTTTTAGAGCTAGAAATAGCAAGTTAAAATAAGG
CDC7_3	GTGGAAAGGACGAAACACCG	TCCTACTTGTAACTGTGCTG	GTTTTAGAGCTAGAAATAGCAAGTTAAAATAAGG
CDC7_4	GTGGAAAGGACGAAACACCG	AATTGCTGGGCTTAACATCA	GTTTTAGAGCTAGAAATAGCAAGTTAAAATAAGG
CDC7_5	GTGGAAAGGACGAAACACCG	GGCCAAACCAAAGTCTACCA	GTTTTAGAGCTAGAAATAGCAAGTTAAAATAAGG
CDC7_6	GTGGAAAGGACGAAACACCG	GTAGACTTTGGTTTGGCCCA	GTTTTAGAGCTAGAAATAGCAAGTTAAAATAAGG
CDC7_7	GTGGAAAGGACGAAACACCG	AATCCTGGTGTACCTGCCCT	GTTTTAGAGCTAGAAATAGCAAGTTAAAATAAGG
CDC7_8	GTGGAAAGGACGAAACACCG	TAGTAATGTGTTTAAGATTG	GTTTTAGAGCTAGAAATAGCAAGTTAAAATAAGG
CDC7_9	GTGGAAAGGACGAAACACCG	GGGCACTTTGTCAAGACCTC	GTTTTAGAGCTAGAAATAGCAAGTTAAAATAAGG
CDC7_10	GTGGAAAGGACGAAACACCG	ATATTCCCGTACTTCTTGAA	GTTTTAGAGCTAGAAATAGCAAGTTAAAATAAGG
CDCA7L_1	GTGGAAAGGACGAAACACCG	AGTTCTGTGGACCATGCCTG	GTTTTAGAGCTAGAAATAGCAAGTTAAAATAAGG
CDCA7L_2	GTGGAAAGGACGAAACACCG	TCTAGAGCAAACTTCTCAGG	GTTTTAGAGCTAGAAATAGCAAGTTAAAATAAGG
CDCA7L_3	GTGGAAAGGACGAAACACCG	TCTCGGAGGGACAGATCACG	GTTTTAGAGCTAGAAATAGCAAGTTAAAATAAGG
CDCA7L_4	GTGGAAAGGACGAAACACCG	TCGACACCAAGACAGTGTGT	GTTTTAGAGCTAGAAATAGCAAGTTAAAATAAGG
CDCA7L_5	GTGGAAAGGACGAAACACCG	AGTGGAGGATATCACCGAAG	GTTTTAGAGCTAGAAATAGCAAGTTAAAATAAGG
CDCA7L_6	GTGGAAAGGACGAAACACCG	CATGGAAACCCTCTCGTCAG	GTTTTAGAGCTAGAAATAGCAAGTTAAAATAAGG
CDCA7L_7	GTGGAAAGGACGAAACACCG	TGAACCCAACCCGGAGTGCG	GTTTTAGAGCTAGAAATAGCAAGTTAAAATAAGG
CDCA7L_8	GTGGAAAGGACGAAACACCG	AGATTCTACCTCTGAGTCTG	GTTTTAGAGCTAGAAATAGCAAGTTAAAATAAGG
CDCA7L_9	GTGGAAAGGACGAAACACCG	TTTACGCAGAGTGATCTGAA	GTTTTAGAGCTAGAAATAGCAAGTTAAAATAAGG
CDCA7L_10	GTGGAAAGGACGAAACACCG	AGGCTACCCCTAGAAGAAGC	GTTTTAGAGCTAGAAATAGCAAGTTAAAATAAGG
CDH1_1	GTGGAAAGGACGAAACACCG	GGCTGTGACCTCCATCACAG	GTTTTAGAGCTAGAAATAGCAAGTTAAAATAAGG
CDH1_2	GTGGAAAGGACGAAACACCG	ACACGTAGCAGTGACGAATG	GTTTTAGAGCTAGAAATAGCAAGTTAAAATAAGG
CDH1_3	GTGGAAAGGACGAAACACCG	AGCATCAGTCACTTTCAGTG	GTTTTAGAGCTAGAAATAGCAAGTTAAAATAAGG
CDH1_4	GTGGAAAGGACGAAACACCG	GCAATGCGTTCTCTATCCAG	GTTTTAGAGCTAGAAATAGCAAGTTAAAATAAGG
CDH1_5	GTGGAAAGGACGAAACACCG	GTGAAGGGAGATGTATTGGG	GTTTTAGAGCTAGAAATAGCAAGTTAAAATAAGG
CDH1_6	GTGGAAAGGACGAAACACCG	ATAATAAAGACACCAACAGG	GTTTTAGAGCTAGAAATAGCAAGTTAAAATAAGG
CDH1_7	GTGGAAAGGACGAAACACCG	ACAAATCCAGTGAACAACGA	GTTTTAGAGCTAGAAATAGCAAGTTAAAATAAGG
CDH1_8	GTGGAAAGGACGAAACACCG	TGAACCACCAGGGTATACGT	GTTTTAGAGCTAGAAATAGCAAGTTAAAATAAGG
CDH1_9	GTGGAAAGGACGAAACACCG	TCAATGATGTTTATGACCTG	GTTTTAGAGCTAGAAATAGCAAGTTAAAATAAGG
CDH1_10	GTGGAAAGGACGAAACACCG	ACACACGCTGACCTCTAAGG	GTTTTAGAGCTAGAAATAGCAAGTTAAAATAAGG
CDH4_1	GTGGAAAGGACGAAACACCG	CAACGGCCAGATCACCACGG	GTTTTAGAGCTAGAAATAGCAAGTTAAAATAAGG
CDH4_2	GTGGAAAGGACGAAACACCG	GATCTCGGTCCATCACCGTG	GTTTTAGAGCTAGAAATAGCAAGTTAAAATAAGG
CDH4_3	GTGGAAAGGACGAAACACCG	CCACAAGCTGATCCGCCTGG	GTTTTAGAGCTAGAAATAGCAAGTTAAAATAAGG
CDH4_4	GTGGAAAGGACGAAACACCG	CACCAAAAACAACGTCTACG	GTTTTAGAGCTAGAAATAGCAAGTTAAAATAAGG
CDH4_5	GTGGAAAGGACGAAACACCG	CTTGCGCATCCTGTACCTGG	GTTTTAGAGCTAGAAATAGCAAGTTAAAATAAGG
CDH4_6	GTGGAAAGGACGAAACACCG	TTGCGACCACGGTCTCCACG	GTTTTAGAGCTAGAAATAGCAAGTTAAAATAAGG
CDH4_7	GTGGAAAGGACGAAACACCG	CGATGCTGACGACAGCACCA	GTTTTAGAGCTAGAAATAGCAAGTTAAAATAAGG
CDH4_8	GTGGAAAGGACGAAACACCG	CCAGGTCTACAACGGCTCCG	GTTTTAGAGCTAGAAATAGCAAGTTAAAATAAGG
CDH4_9	GTGGAAAGGACGAAACACCG	CAACATCCTCAAGTATGACG	GTTTTAGAGCTAGAAATAGCAAGTTAAAATAAGG
CDH4_10	GTGGAAAGGACGAAACACCG	CACAGACCCCGTAACCAACG	GTTTTAGAGCTAGAAATAGCAAGTTAAAATAAGG
CDK1_1	GTGGAAAGGACGAAACACCG	GCACTCCCAATAATGAAGTG	GTTTTAGAGCTAGAAATAGCAAGTTAAAATAAGG
CDK1_2	GTGGAAAGGACGAAACACCG	ACACAAAACTACAGGTCAAG	GTTTTAGAGCTAGAAATAGCAAGTTAAAATAAGG
CDK1_3	GTGGAAAGGACGAAACACCG	GAATCCATGTACTGACCAGG	GTTTTAGAGCTAGAAATAGCAAGTTAAAATAAGG
CDK1_4	GTGGAAAGGACGAAACACCG	GAAGAATCCATGTACTGACC	GTTTTAGAGCTAGAAATAGCAAGTTAAAATAAGG
CDK1_5	GTGGAAAGGACGAAACACCG	GTATTCCAAAAGCTCTGGCA	GTTTTAGAGCTAGAAATAGCAAGTTAAAATAAGG
CDK1_6	GTGGAAAGGACGAAACACCG	GACAAAACACAATCCCCTGT	GTTTTAGAGCTAGAAATAGCAAGTTAAAATAAGG
CDK1_7	GTGGAAAGGACGAAACACCG	AATCAGACTAGAAAGTGAAG	GTTTTAGAGCTAGAAATAGCAAGTTAAAATAAGG
CDK1_8	GTGGAAAGGACGAAACACCG	AATCTCTTGATTGATGACAA	GTTTTAGAGCTAGAAATAGCAAGTTAAAATAAGG
CDK1_9	GTGGAAAGGACGAAACACCG	GATCAATTTCTGAATCCCCA	GTTTTAGAGCTAGAAATAGCAAGTTAAAATAAGG
CDK1_10	GTGGAAAGGACGAAACACCG	TTTCATCCAAGTTTTTGACA	GTTTTAGAGCTAGAAATAGCAAGTTAAAATAAGG
CDK12_1	GTGGAAAGGACGAAACACCG	GTAGCCCTTGTCCAGCTGTG	GTTTTAGAGCTAGAAATAGCAAGTTAAAATAAGG
CDK12_2	GTGGAAAGGACGAAACACCG	TCCAGAACTACTGCTAGGAG	GTTTTAGAGCTAGAAATAGCAAGTTAAAATAAGG
CDK12_3	GTGGAAAGGACGAAACACCG	TCTCCTAGCAGTAGTTCTGG	GTTTTAGAGCTAGAAATAGCAAGTTAAAATAAGG
CDK12_4	GTGGAAAGGACGAAACACCG	TAGGATCTAGTGTCAGCATG	GTTTTAGAGCTAGAAATAGCAAGTTAAAATAAGG
CDK12_5	GTGGAAAGGACGAAACACCG	CGACCTCCAGAACTACTGCT	GTTTTAGAGCTAGAAATAGCAAGTTAAAATAAGG
CDK12_6	GTGGAAAGGACGAAACACCG	AACCGAAGAAGCAATATCGA	GTTTTAGAGCTAGAAATAGCAAGTTAAAATAAGG
CDK12_7	GTGGAAAGGACGAAACACCG	TGACACTAGATCCTAGTAAG	GTTTTAGAGCTAGAAATAGCAAGTTAAAATAAGG
CDK12_8	GTGGAAAGGACGAAACACCG	TGGCCAAGTATATAAAGCCA	GTTTTAGAGCTAGAAATAGCAAGTTAAAATAAGG
CDK12_9	GTGGAAAGGACGAAACACCG	CTAGCAGTCCCATTAAGTCA	GTTTTAGAGCTAGAAATAGCAAGTTAAAATAAGG
CDK12_10	GTGGAAAGGACGAAACACCG	TCATGTTAACAACACTTCGG	GTTTTAGAGCTAGAAATAGCAAGTTAAAATAAGG
CDK2_1	GTGGAAAGGACGAAACACCG	GAATCTGCTTATTAACACAG	GTTTTAGAGCTAGAAATAGCAAGTTAAAATAAGG
CDK2_2	GTGGAAAGGACGAAACACCG	TCTGCTTATTAACACAGAGG	GTTTTAGAGCTAGAAATAGCAAGTTAAAATAAGG
CDK2_3	GTGGAAAGGACGAAACACCG	AGGAATGCCAGTGAGAGCAG	GTTTTAGAGCTAGAAATAGCAAGTTAAAATAAGG
CDK2_4	GTGGAAAGGACGAAACACCG	GTGTTAATAAGCAGATTCTG	GTTTTAGAGCTAGAAATAGCAAGTTAAAATAAGG
CDK2_5	GTGGAAAGGACGAAACACCG	AATAATATTTGCAGCCCAGG	GTTTTAGAGCTAGAAATAGCAAGTTAAAATAAGG
CDK2_6	GTGGAAAGGACGAAACACCG	CAAATATTATTCCACAGCTG	GTTTTAGAGCTAGAAATAGCAAGTTAAAATAAGG
CDK2_7	GTGGAAAGGACGAAACACCG	CCAGGAGGATTTCAGGAGCT	GTTTTAGAGCTAGAAATAGCAAGTTAAAATAAGG
CDK2_8	GTGGAAAGGACGAAACACCG	GATGAGAATGGCAGAAAGCT	GTTTTAGAGCTAGAAATAGCAAGTTAAAATAAGG
CDK2_9	GTGGAAAGGACGAAACACCG	GAGGTTTAAGGTCTCGGTGG	GTTTTAGAGCTAGAAATAGCAAGTTAAAATAAGG
CDK2_10	GTGGAAAGGACGAAACACCG	TTTCAGGAGCTCGGTACCAC	GTTTTAGAGCTAGAAATAGCAAGTTAAAATAAGG
CDK3_1	GTGGAAAGGACGAAACACCG	GCTGCCCAAGAGAATCTCGG	GTTTTAGAGCTAGAAATAGCAAGTTAAAATAAGG
CDK3_2	GTGGAAAGGACGAAACACCG	CAAGTTCTATACCACAGCTG	GTTTTAGAGCTAGAAATAGCAAGTTAAAATAAGG
CDK3_3	GTGGAAAGGACGAAACACCG	CAGGGAGACAGGGCAGCTGG	GTTTTAGAGCTAGAAATAGCAAGTTAAAATAAGG
CDK3_4	GTGGAAAGGACGAAACACCG	TGGTCAATCTCAGAGTCACC	GTTTTAGAGCTAGAAATAGCAAGTTAAAATAAGG
CDK3_5	GTGGAAAGGACGAAACACCG	GGACACCCAGCGAAGACACA	GTTTTAGAGCTAGAAATAGCAAGTTAAAATAAGG
CDK3_6	GTGGAAAGGACGAAACACCG	ATAAGGGCAGCTTCCCTAAG	GTTTTAGAGCTAGAAATAGCAAGTTAAAATAAGG
CDK3_7	GTGGAAAGGACGAAACACCG	TGAGTTTCTGCCACTCACAT	GTTTTAGAGCTAGAAATAGCAAGTTAAAATAAGG
CDK3_8	GTGGAAAGGACGAAACACCG	TGTGCCCAATCTGGAGCCAG	GTTTTAGAGCTAGAAATAGCAAGTTAAAATAAGG
CDK3_9	GTGGAAAGGACGAAACACCG	TAAGTGGACCAGGAAGGGAC	GTTTTAGAGCTAGAAATAGCAAGTTAAAATAAGG
CDK3_10	GTGGAAAGGACGAAACACCG	GGTGCGCAGGGGCACCCCGA	GTTTTAGAGCTAGAAATAGCAAGTTAAAATAAGG
CDK4_1	GTGGAAAGGACGAAACACCG	AAGGCCCGTGATCCCCACAG	GTTTTAGAGCTAGAAATAGCAAGTTAAAATAAGG
CDK4_2	GTGGAAAGGACGAAACACCG	GTCCACATATGCAACACCTG	GTTTTAGAGCTAGAAATAGCAAGTTAAAATAAGG
CDK4_3	GTGGAAAGGACGAAACACCG	AGTGTGAGAGTCCCCAATGG	GTTTTAGAGCTAGAAATAGCAAGTTAAAATAAGG
CDK4_4	GTGGAAAGGACGAAACACCG	CCAACACTCCACATGTCCAC	GTTTTAGAGCTAGAAATAGCAAGTTAAAATAAGG
CDK4_5	GTGGAAAGGACGAAACACCG	GAGAACATTCTGGTGACAAG	GTTTTAGAGCTAGAAATAGCAAGTTAAAATAAGG
CDK4_6	GTGGAAAGGACGAAACACCG	TACCTCTCGATATGAGCCAG	GTTTTAGAGCTAGAAATAGCAAGTTAAAATAAGG
CDK4_7	GTGGAAAGGACGAAACACCG	ATGCAACACCTGTGGACATG	GTTTTAGAGCTAGAAATAGCAAGTTAAAATAAGG
CDK4_8	GTGGAAAGGACGAAACACCG	AAGAGTGTGAGAGTCCCCAA	GTTTTAGAGCTAGAAATAGCAAGTTAAAATAAGG
CDK4_9	GTGGAAAGGACGAAACACCG	TTCGTGAGGTGGCTTTACTG	GTTTTAGAGCTAGAAATAGCAAGTTAAAATAAGG
CDK4_10	GTGGAAAGGACGAAACACCG	CCGGGAGATCAAGGTAACCC	GTTTTAGAGCTAGAAATAGCAAGTTAAAATAAGG
CDK5RAP3_1	GTGGAAAGGACGAAACACCG	AGTTGACATTCCGAACCAGG	GTTTTAGAGCTAGAAATAGCAAGTTAAAATAAGG
CDK5RAP3_2	GTGGAAAGGACGAAACACCG	TTGGCCGATACTCTTCACAG	GTTTTAGAGCTAGAAATAGCAAGTTAAAATAAGG
CDK5RAP3_3	GTGGAAAGGACGAAACACCG	GCAAGAATACAGCCGCAAGG	GTTTTAGAGCTAGAAATAGCAAGTTAAAATAAGG
CDK5RAP3_4	GTGGAAAGGACGAAACACCG	GTGGGGTCGTTCCACCACAG	GTTTTAGAGCTAGAAATAGCAAGTTAAAATAAGG
CDK5RAP3_5	GTGGAAAGGACGAAACACCG	GAAACTCAACGGTGTACGAG	GTTTTAGAGCTAGAAATAGCAAGTTAAAATAAGG
CDK5RAP3_6	GTGGAAAGGACGAAACACCG	GGTGGAACGACCCCACCTCG	GTTTTAGAGCTAGAAATAGCAAGTTAAAATAAGG
CDK5RAP3_7	GTGGAAAGGACGAAACACCG	GCAGCAAGAATACAGCCGCA	GTTTTAGAGCTAGAAATAGCAAGTTAAAATAAGG
CDK5RAP3_8	GTGGAAAGGACGAAACACCG	CTTCTTAGCCCAGAGAGCAG	GTTTTAGAGCTAGAAATAGCAAGTTAAAATAAGG
CDK5RAP3_9	GTGGAAAGGACGAAACACCG	ACTCAACGGTGTACGAGTGG	GTTTTAGAGCTAGAAATAGCAAGTTAAAATAAGG
CDK5RAP3_10	GTGGAAAGGACGAAACACCG	TCATCCGCTGTGAAGAGTAT	GTTTTAGAGCTAGAAATAGCAAGTTAAAATAAGG
CDK6_1	GTGGAAAGGACGAAACACCG	AACACTCCAGAGATCCACGG	GTTTTAGAGCTAGAAATAGCAAGTTAAAATAAGG
CDK6_2	GTGGAAAGGACGAAACACCG	GCCCGCGACTTGAAGAACGG	GTTTTAGAGCTAGAAATAGCAAGTTAAAATAAGG
CDK6_3	GTGGAAAGGACGAAACACCG	CCAGCAGTACGAATGCGTGG	GTTTTAGAGCTAGAAATAGCAAGTTAAAATAAGG
CDK6_4	GTGGAAAGGACGAAACACCG	GCCGCTCTCCACCATCCGCG	GTTTTAGAGCTAGAAATAGCAAGTTAAAATAAGG
CDK6_5	GTGGAAAGGACGAAACACCG	ATGATGTTTCAGCTTCTCCG	GTTTTAGAGCTAGAAATAGCAAGTTAAAATAAGG
CDK6_6	GTGGAAAGGACGAAACACCG	TGACCAGCAGTACGAATGCG	GTTTTAGAGCTAGAAATAGCAAGTTAAAATAAGG
CDK6_7	GTGGAAAGGACGAAACACCG	GTCCAGCTACGCCACCCCCG	GTTTTAGAGCTAGAAATAGCAAGTTAAAATAAGG
CDK6_8	GTGGAAAGGACGAAACACCG	GTAACAGATATCGATGAACT	GTTTTAGAGCTAGAAATAGCAAGTTAAAATAAGG
CDK6_9	GTGGAAAGGACGAAACACCG	TGGAACTTTATCCAAGTAAG	GTTTTAGAGCTAGAAATAGCAAGTTAAAATAAGG
CDK6_10	GTGGAAAGGACGAAACACCG	AGTTCAGATGTTGATCAACT	GTTTTAGAGCTAGAAATAGCAAGTTAAAATAAGG
CDK7_1	GTGGAAAGGACGAAACACCG	GCACACCAACTGAGGAACAG	GTTTTAGAGCTAGAAATAGCAAGTTAAAATAAGG
CDK7_2	GTGGAAAGGACGAAACACCG	AGCTCCAAATAGTAACTCGG	GTTTTAGAGCTAGAAATAGCAAGTTAAAATAAGG
CDK7_3	GTGGAAAGGACGAAACACCG	ATCTCTGGCCTTGTAAACGG	GTTTTAGAGCTAGAAATAGCAAGTTAAAATAAGG
CDK7_4	GTGGAAAGGACGAAACACCG	TAGGATGTATGGTGTAGGTG	GTTTTAGAGCTAGAAATAGCAAGTTAAAATAAGG
CDK7_5	GTGGAAAGGACGAAACACCG	GACTTACTAGATCTCATACA	GTTTTAGAGCTAGAAATAGCAAGTTAAAATAAGG
CDK7_6	GTGGAAAGGACGAAACACCG	GGAGCTAGGATGTATGGTGT	GTTTTAGAGCTAGAAATAGCAAGTTAAAATAAGG
CDK7_7	GTGGAAAGGACGAAACACCG	ATGTAGGCTTTGATGTGTGA	GTTTTAGAGCTAGAAATAGCAAGTTAAAATAAGG
CDK7_8	GTGGAAAGGACGAAACACCG	TTGAAGAGTCATCAACATGT	GTTTTAGAGCTAGAAATAGCAAGTTAAAATAAGG
CDK7_9	GTGGAAAGGACGAAACACCG	ATTTATGTCCAAAAGCATCA	GTTTTAGAGCTAGAAATAGCAAGTTAAAATAAGG
CDK7_10	GTGGAAAGGACGAAACACCG	TAATTTTATCTCTCTTAAGG	GTTTTAGAGCTAGAAATAGCAAGTTAAAATAAGG
CDKN1A_1	GTGGAAAGGACGAAACACCG	AATGGCGGGCTGCATCCAGG	GTTTTAGAGCTAGAAATAGCAAGTTAAAATAAGG
CDKN1A_2	GTGGAAAGGACGAAACACCG	GCCGGCTGATCTTCTCCAAG	GTTTTAGAGCTAGAAATAGCAAGTTAAAATAAGG
CDKN1A_3	GTGGAAAGGACGAAACACCG	TGTCACCGAGACACCACTGG	GTTTTAGAGCTAGAAATAGCAAGTTAAAATAAGG
CDKN1A_4	GTGGAAAGGACGAAACACCG	CAGGCGAAGTCACCCTCCAG	GTTTTAGAGCTAGAAATAGCAAGTTAAAATAAGG
CDKN1A_5	GTGGAAAGGACGAAACACCG	ATTTCTACCACTCCAAACGC	GTTTTAGAGCTAGAAATAGCAAGTTAAAATAAGG
CDKN1A_6	GTGGAAAGGACGAAACACCG	AGATCAGCCGGCGTTTGGAG	GTTTTAGAGCTAGAAATAGCAAGTTAAAATAAGG
CDKN1A_7	GTGGAAAGGACGAAACACCG	CCATTAGCGCATCACAGTCG	GTTTTAGAGCTAGAAATAGCAAGTTAAAATAAGG
CDKN1A_8	GTGGAAAGGACGAAACACCG	CGACTGTGATGCGCTAATGG	GTTTTAGAGCTAGAAATAGCAAGTTAAAATAAGG
CDKN1A_9	GTGGAAAGGACGAAACACCG	TCCTCTTGGAGAAGATCAGC	GTTTTAGAGCTAGAAATAGCAAGTTAAAATAAGG
CDKN1A_10	GTGGAAAGGACGAAACACCG	GGAGAAGATCAGCCGGCGTT	GTTTTAGAGCTAGAAATAGCAAGTTAAAATAAGG
CDKN1B_1	GTGGAAAGGACGAAACACCG	GGGCAAGTACGAGTGGCAAG	GTTTTAGAGCTAGAAATAGCAAGTTAAAATAAGG
CDKN1B_2	GTGGAAAGGACGAAACACCG	TTTACGTTTGACGTCTTCTG	GTTTTAGAGCTAGAAATAGCAAGTTAAAATAAGG
CDKN1B_3	GTGGAAAGGACGAAACACCG	CAAGTACGAGTGGCAAGAGG	GTTTTAGAGCTAGAAATAGCAAGTTAAAATAAGG
CDKN1B_4	GTGGAAAGGACGAAACACCG	CCCTAGAGGGCAAGTACGAG	GTTTTAGAGCTAGAAATAGCAAGTTAAAATAAGG
CDKN1B_5	GTGGAAAGGACGAAACACCG	TCAGAATCACAAACCCCTAG	GTTTTAGAGCTAGAAATAGCAAGTTAAAATAAGG
CDKN1B_6	GTGGAAAGGACGAAACACCG	CGGGCCGAAGAGGTTCCTGC	GTTTTAGAGCTAGAAATAGCAAGTTAAAATAAGG
CDKN1B_7	GTGGAAAGGACGAAACACCG	TCAGACGGTTCCCCAAATGC	GTTTTAGAGCTAGAAATAGCAAGTTAAAATAAGG
CDKN1B_8	GTGGAAAGGACGAAACACCG	ACAGAAGAAAATGTTTCAGA	GTTTTAGAGCTAGAAATAGCAAGTTAAAATAAGG
CDKN1B_9	GTGGAAAGGACGAAACACCG	GTTTGACGTCTTCTGAGGCC	GTTTTAGAGCTAGAAATAGCAAGTTAAAATAAGG
CDKN1B_10	GTGGAAAGGACGAAACACCG	TGCTCCACAGAACCGGCATT	GTTTTAGAGCTAGAAATAGCAAGTTAAAATAAGG
CDKN2A_1	GTGGAAAGGACGAAACACCG	CATCAGCACGAGGGCCACAG	GTTTTAGAGCTAGAAATAGCAAGTTAAAATAAGG
CDKN2A_2	GTGGAAAGGACGAAACACCG	ACCACGAAAACCCTCACTCG	GTTTTAGAGCTAGAAATAGCAAGTTAAAATAAGG
CDKN2A_3	GTGGAAAGGACGAAACACCG	ACGCACCGAATAGTTACGGT	GTTTTAGAGCTAGAAATAGCAAGTTAAAATAAGG
CDKN2A_4	GTGGAAAGGACGAAACACCG	TTTTCGTGGTTCACATCCCG	GTTTTAGAGCTAGAAATAGCAAGTTAAAATAAGG
CDKN2A_5	GTGGAAAGGACGAAACACCG	ACGAAAACCCTCACTCGCGG	GTTTTAGAGCTAGAAATAGCAAGTTAAAATAAGG
CDKN2A_6	GTGGAAAGGACGAAACACCG	CCATGCCCGCATAGATGCCG	GTTTTAGAGCTAGAAATAGCAAGTTAAAATAAGG
CDKN2A_7	GTGGAAAGGACGAAACACCG	TCCTCAGTAGCATCAGCACG	GTTTTAGAGCTAGAAATAGCAAGTTAAAATAAGG
CDKN2A_8	GTGGAAAGGACGAAACACCG	GGTACCGTGCGACATCGCGA	GTTTTAGAGCTAGAAATAGCAAGTTAAAATAAGG
CDKN2A_9	GTGGAAAGGACGAAACACCG	GCCCGCATAGATGCCGCGGA	GTTTTAGAGCTAGAAATAGCAAGTTAAAATAAGG
CDKN2A_10	GTGGAAAGGACGAAACACCG	CACCGAATAGTTACGGTCGG	GTTTTAGAGCTAGAAATAGCAAGTTAAAATAAGG
CDT1_1	GTGGAAAGGACGAAACACCG	TTCCAGCCCCAGTACCCCCG	GTTTTAGAGCTAGAAATAGCAAGTTAAAATAAGG
CDT1_2	GTGGAAAGGACGAAACACCG	CAAGCCTGCGCTCAGCATGG	GTTTTAGAGCTAGAAATAGCAAGTTAAAATAAGG
CDT1_3	GTGGAAAGGACGAAACACCG	CCGTCGCTGCAGGAGGCGCG	GTTTTAGAGCTAGAAATAGCAAGTTAAAATAAGG
CDT1_4	GTGGAAAGGACGAAACACCG	GCCCCACCTGACATCCGCGC	GTTTTAGAGCTAGAAATAGCAAGTTAAAATAAGG
CDT1_5	GTGGAAAGGACGAAACACCG	CAAAGGTGGGCGTCTCGGAG	GTTTTAGAGCTAGAAATAGCAAGTTAAAATAAGG
CDT1_6	GTGGAAAGGACGAAACACCG	CCACGATGGTGTCCATGCTG	GTTTTAGAGCTAGAAATAGCAAGTTAAAATAAGG
CDT1_7	GTGGAAAGGACGAAACACCG	CCACCTTTGCCAAGGTCCAG	GTTTTAGAGCTAGAAATAGCAAGTTAAAATAAGG
CDT1_8	GTGGAAAGGACGAAACACCG	CAGGGCATGGAAGCGCTGGT	GTTTTAGAGCTAGAAATAGCAAGTTAAAATAAGG
CDT1_9	GTGGAAAGGACGAAACACCG	CACCATGGCGGGGCTCAGGG	GTTTTAGAGCTAGAAATAGCAAGTTAAAATAAGG
CDT1_10	GTGGAAAGGACGAAACACCG	CTGGCACCCGCGCTTCAACG	GTTTTAGAGCTAGAAATAGCAAGTTAAAATAAGG
CETN2_1	GTGGAAAGGACGAAACACCG	GTTCAAAAATCTGAAACGCG	GTTTTAGAGCTAGAAATAGCAAGTTAAAATAAGG
CETN2_2	GTGGAAAGGACGAAACACCG	CAGGTTCTCACCCAACTCCT	GTTTTAGAGCTAGAAATAGCAAGTTAAAATAAGG
CETN2_3	GTGGAAAGGACGAAACACCG	CCTGCAGCTCCTCATCAGTC	GTTTTAGAGCTAGAAATAGCAAGTTAAAATAAGG
CETN2_4	GTGGAAAGGACGAAACACCG	AGCTTTTGATCTTTTCGATG	GTTTTAGAGCTAGAAATAGCAAGTTAAAATAAGG
CETN2_5	GTGGAAAGGACGAAACACCG	AAATCTGAAACGCGTGGCCA	GTTTTAGAGCTAGAAATAGCAAGTTAAAATAAGG
CETN2_6	GTGGAAAGGACGAAACACCG	TTTGATCTTTTCGATGCGGA	GTTTTAGAGCTAGAAATAGCAAGTTAAAATAAGG
CETN2_7	GTGGAAAGGACGAAACACCG	CGAAAAGATCAAAAGCTTCC	GTTTTAGAGCTAGAAATAGCAAGTTAAAATAAGG
CETN2_8	GTGGAAAGGACGAAACACCG	GAAACGCGTGGCCAAGGAGT	GTTTTAGAGCTAGAAATAGCAAGTTAAAATAAGG
CETN2_9	GTGGAAAGGACGAAACACCG	CTTTTCGATGCGGATGGAAC	GTTTTAGAGCTAGAAATAGCAAGTTAAAATAAGG
CETN2_10	GTGGAAAGGACGAAACACCG	AAGAGCAAAAGCAGGAGATC	GTTTTAGAGCTAGAAATAGCAAGTTAAAATAAGG
CHAF1A_1	GTGGAAAGGACGAAACACCG	GGACTGCTCAGCAACCACAC	GTTTTAGAGCTAGAAATAGCAAGTTAAAATAAGG
CHAF1A_2	GTGGAAAGGACGAAACACCG	TGAAGCCTCTCCCTCCAGGG	GTTTTAGAGCTAGAAATAGCAAGTTAAAATAAGG
CHAF1A_3	GTGGAAAGGACGAAACACCG	CCTCTAAGTCCCGGCTCAAG	GTTTTAGAGCTAGAAATAGCAAGTTAAAATAAGG
CHAF1A_4	GTGGAAAGGACGAAACACCG	AGTCATCATTGATTTGACAG	GTTTTAGAGCTAGAAATAGCAAGTTAAAATAAGG
CHAF1A_5	GTGGAAAGGACGAAACACCG	TCGGCCCCCAAAGAGGACAG	GTTTTAGAGCTAGAAATAGCAAGTTAAAATAAGG
CHAF1A_6	GTGGAAAGGACGAAACACCG	GGGTACCTGTCTGAGGACGA	GTTTTAGAGCTAGAAATAGCAAGTTAAAATAAGG
CHAF1A_7	GTGGAAAGGACGAAACACCG	GAAGCTCCTGGACTATGAGG	GTTTTAGAGCTAGAAATAGCAAGTTAAAATAAGG
CHAF1A_8	GTGGAAAGGACGAAACACCG	CGGCTTCCAGGCAGACACGG	GTTTTAGAGCTAGAAATAGCAAGTTAAAATAAGG
CHAF1A_9	GTGGAAAGGACGAAACACCG	GGTTGCTGAGCAGTCCCCGG	GTTTTAGAGCTAGAAATAGCAAGTTAAAATAAGG
CHAF1A_10	GTGGAAAGGACGAAACACCG	GCAGAGGTCTGGATGGAAAG	GTTTTAGAGCTAGAAATAGCAAGTTAAAATAAGG
CHD2_1	GTGGAAAGGACGAAACACCG	AGTGGAACAGATTCTCAGGG	GTTTTAGAGCTAGAAATAGCAAGTTAAAATAAGG
CHD2_2	GTGGAAAGGACGAAACACCG	TGACAAGACTTCGAGAAAGG	GTTTTAGAGCTAGAAATAGCAAGTTAAAATAAGG
CHD2_3	GTGGAAAGGACGAAACACCG	AAATCCAGTACCTCATCAAG	GTTTTAGAGCTAGAAATAGCAAGTTAAAATAAGG
CHD2_4	GTGGAAAGGACGAAACACCG	GGGGTTTAATCAGATAGCAG	GTTTTAGAGCTAGAAATAGCAAGTTAAAATAAGG
CHD2_5	GTGGAAAGGACGAAACACCG	GTGCCTGCAAGTCATTCTGG	GTTTTAGAGCTAGAAATAGCAAGTTAAAATAAGG
CHD2_6	GTGGAAAGGACGAAACACCG	TTCAAACTCTCTCTGCCATG	GTTTTAGAGCTAGAAATAGCAAGTTAAAATAAGG
CHD2_7	GTGGAAAGGACGAAACACCG	AATTACAAGGCTCTTGCCAA	GTTTTAGAGCTAGAAATAGCAAGTTAAAATAAGG
CHD2_8	GTGGAAAGGACGAAACACCG	CGGCATAATAAAGTGCAGCA	GTTTTAGAGCTAGAAATAGCAAGTTAAAATAAGG
CHD2_9	GTGGAAAGGACGAAACACCG	TTGATTTCAAGTCCAACCAT	GTTTTAGAGCTAGAAATAGCAAGTTAAAATAAGG
CHD2_10	GTGGAAAGGACGAAACACCG	GGCACCAGAGATTAACGTAG	GTTTTAGAGCTAGAAATAGCAAGTTAAAATAAGG
CHD3_1	GTGGAAAGGACGAAACACCG	AGGATGCCTTCACCACACAG	GTTTTAGAGCTAGAAATAGCAAGTTAAAATAAGG
CHD3_2	GTGGAAAGGACGAAACACCG	CTACCACAAGACAGGCCCAG	GTTTTAGAGCTAGAAATAGCAAGTTAAAATAAGG
CHD3_3	GTGGAAAGGACGAAACACCG	GATCTCATTGAGTTTCCCCG	GTTTTAGAGCTAGAAATAGCAAGTTAAAATAAGG
CHD3_4	GTGGAAAGGACGAAACACCG	TGTGGAGCATGTGTTCTCTG	GTTTTAGAGCTAGAAATAGCAAGTTAAAATAAGG
CHD3_5	GTGGAAAGGACGAAACACCG	GCTCAGGATCAAGGCAGACG	GTTTTAGAGCTAGAAATAGCAAGTTAAAATAAGG
CHD3_6	GTGGAAAGGACGAAACACCG	TGTGTGGTGAAGGCATCCTG	GTTTTAGAGCTAGAAATAGCAAGTTAAAATAAGG
CHD3_7	GTGGAAAGGACGAAACACCG	CGAGAGACATGACTCCAATG	GTTTTAGAGCTAGAAATAGCAAGTTAAAATAAGG
CHD3_8	GTGGAAAGGACGAAACACCG	GAGGGTTTAGACAATGAATG	GTTTTAGAGCTAGAAATAGCAAGTTAAAATAAGG
CHD3_9	GTGGAAAGGACGAAACACCG	GTTGCTGAGCGACATGAAGG	GTTTTAGAGCTAGAAATAGCAAGTTAAAATAAGG
CHD3_10	GTGGAAAGGACGAAACACCG	CCCAGCGCATCACAGCATTG	GTTTTAGAGCTAGAAATAGCAAGTTAAAATAAGG
CHD4_1	GTGGAAAGGACGAAACACCG	TGGCTTGTAAGAGACCTGCG	GTTTTAGAGCTAGAAATAGCAAGTTAAAATAAGG
CHD4_2	GTGGAAAGGACGAAACACCG	TGGGTAGTAAAAGCATCCTG	GTTTTAGAGCTAGAAATAGCAAGTTAAAATAAGG
CHD4_3	GTGGAAAGGACGAAACACCG	AGGATGCTTTTACTACCCAG	GTTTTAGAGCTAGAAATAGCAAGTTAAAATAAGG
CHD4_4	GTGGAAAGGACGAAACACCG	CATTGACCACGTGTTCTCAG	GTTTTAGAGCTAGAAATAGCAAGTTAAAATAAGG
CHD4_5	GTGGAAAGGACGAAACACCG	TTCAAGGGTGAAATGAACCG	GTTTTAGAGCTAGAAATAGCAAGTTAAAATAAGG
CHD4_6	GTGGAAAGGACGAAACACCG	CCACCAACACGGGCCAACAG	GTTTTAGAGCTAGAAATAGCAAGTTAAAATAAGG
CHD4_7	GTGGAAAGGACGAAACACCG	CACGGGGACAGGTATCACAC	GTTTTAGAGCTAGAAATAGCAAGTTAAAATAAGG
CHD4_8	GTGGAAAGGACGAAACACCG	GAATTCCCCCAGTTGCTGTG	GTTTTAGAGCTAGAAATAGCAAGTTAAAATAAGG
CHD4_9	GTGGAAAGGACGAAACACCG	GCTGTCCTTGTCACCCACAT	GTTTTAGAGCTAGAAATAGCAAGTTAAAATAAGG
CHD4_10	GTGGAAAGGACGAAACACCG	TGTAACCTCACAGCAACTGG	GTTTTAGAGCTAGAAATAGCAAGTTAAAATAAGG
CHD5_1	GTGGAAAGGACGAAACACCG	GTGGACGACGACAATCCCGG	GTTTTAGAGCTAGAAATAGCAAGTTAAAATAAGG
CHD5_2	GTGGAAAGGACGAAACACCG	CGTTCTCCCGAATCACCGAG	GTTTTAGAGCTAGAAATAGCAAGTTAAAATAAGG
CHD5_3	GTGGAAAGGACGAAACACCG	AGGACATCCAGAATGACCCA	GTTTTAGAGCTAGAAATAGCAAGTTAAAATAAGG
CHD5_4	GTGGAAAGGACGAAACACCG	CTACAACGATGCCTCCCAGG	GTTTTAGAGCTAGAAATAGCAAGTTAAAATAAGG
CHD5_5	GTGGAAAGGACGAAACACCG	CGTGGACTACCTGTTCTCGG	GTTTTAGAGCTAGAAATAGCAAGTTAAAATAAGG
CHD5_6	GTGGAAAGGACGAAACACCG	GTGGGCGCCCGACTTCTACG	GTTTTAGAGCTAGAAATAGCAAGTTAAAATAAGG
CHD5_7	GTGGAAAGGACGAAACACCG	TGAGGCACTGAACTCCAAGG	GTTTTAGAGCTAGAAATAGCAAGTTAAAATAAGG
CHD5_8	GTGGAAAGGACGAAACACCG	GGGCATCAACCTGGCCACGG	GTTTTAGAGCTAGAAATAGCAAGTTAAAATAAGG
CHD5_9	GTGGAAAGGACGAAACACCG	GAGGACTTCCTGGAGTACGA	GTTTTAGAGCTAGAAATAGCAAGTTAAAATAAGG
CHD5_10	GTGGAAAGGACGAAACACCG	ACTACAAGTTCATCCTCACA	GTTTTAGAGCTAGAAATAGCAAGTTAAAATAAGG
CHD6_1	GTGGAAAGGACGAAACACCG	TGCACAGAAGAAAGACAAAG	GTTTTAGAGCTAGAAATAGCAAGTTAAAATAAGG
CHD6_2	GTGGAAAGGACGAAACACCG	AACACCCTTGCAGAACTCTG	GTTTTAGAGCTAGAAATAGCAAGTTAAAATAAGG
CHD6_3	GTGGAAAGGACGAAACACCG	CAAACAAGAGACGATCATTG	GTTTTAGAGCTAGAAATAGCAAGTTAAAATAAGG
CHD6_4	GTGGAAAGGACGAAACACCG	GGAAGGAAAAGTTCTTCTCG	GTTTTAGAGCTAGAAATAGCAAGTTAAAATAAGG
CHD6_5	GTGGAAAGGACGAAACACCG	ACTTGAAGACTCCTGAAAGG	GTTTTAGAGCTAGAAATAGCAAGTTAAAATAAGG
CHD6_6	GTGGAAAGGACGAAACACCG	CTTTTCCTTCCTGACCAAGG	GTTTTAGAGCTAGAAATAGCAAGTTAAAATAAGG
CHD6_7	GTGGAAAGGACGAAACACCG	ACCCTTGCAGAACTCTGTGG	GTTTTAGAGCTAGAAATAGCAAGTTAAAATAAGG
CHD6_8	GTGGAAAGGACGAAACACCG	CTGGCTGCCGTGGTACACAA	GTTTTAGAGCTAGAAATAGCAAGTTAAAATAAGG
CHD6_9	GTGGAAAGGACGAAACACCG	AGAAGTTGATCGCATCTTGG	GTTTTAGAGCTAGAAATAGCAAGTTAAAATAAGG
CHD6_10	GTGGAAAGGACGAAACACCG	CAAATGTTGTGATGACGACG	GTTTTAGAGCTAGAAATAGCAAGTTAAAATAAGG
CHD7_1	GTGGAAAGGACGAAACACCG	AACCCCACTCCAGAACACTG	GTTTTAGAGCTAGAAATAGCAAGTTAAAATAAGG
CHD7_2	GTGGAAAGGACGAAACACCG	AACCTGGACAGAGTTGAACG	GTTTTAGAGCTAGAAATAGCAAGTTAAAATAAGG
CHD7_3	GTGGAAAGGACGAAACACCG	TGTTGATGCAGAAGGCCCAG	GTTTTAGAGCTAGAAATAGCAAGTTAAAATAAGG
CHD7_4	GTGGAAAGGACGAAACACCG	TGCAGGTATCAGCAGCAGTG	GTTTTAGAGCTAGAAATAGCAAGTTAAAATAAGG
CHD7_5	GTGGAAAGGACGAAACACCG	CATAGATCAAGCAAAGATCG	GTTTTAGAGCTAGAAATAGCAAGTTAAAATAAGG
CHD7_6	GTGGAAAGGACGAAACACCG	CTCCTGCCCTTGTACACAGG	GTTTTAGAGCTAGAAATAGCAAGTTAAAATAAGG
CHD7_7	GTGGAAAGGACGAAACACCG	CAATGAAGGATCTACCCAGG	GTTTTAGAGCTAGAAATAGCAAGTTAAAATAAGG
CHD7_8	GTGGAAAGGACGAAACACCG	ACTCAGGGAATACCAGTTGG	GTTTTAGAGCTAGAAATAGCAAGTTAAAATAAGG
CHD7_9	GTGGAAAGGACGAAACACCG	ATCTGTCGATAGCTGCCTGG	GTTTTAGAGCTAGAAATAGCAAGTTAAAATAAGG
CHD7_10	GTGGAAAGGACGAAACACCG	CAAACTCAGGGAATACCAGT	GTTTTAGAGCTAGAAATAGCAAGTTAAAATAAGG
CHD8_1	GTGGAAAGGACGAAACACCG	TACACAGTAAGAAGACAAAG	GTTTTAGAGCTAGAAATAGCAAGTTAAAATAAGG
CHD8_2	GTGGAAAGGACGAAACACCG	TGAGTCTCACAGTATTGACA	GTTTTAGAGCTAGAAATAGCAAGTTAAAATAAGG
CHD8_3	GTGGAAAGGACGAAACACCG	TGCCCTATGAGGATAGCACA	GTTTTAGAGCTAGAAATAGCAAGTTAAAATAAGG
CHD8_4	GTGGAAAGGACGAAACACCG	ATGGTGCTCTCTGCCCTATG	GTTTTAGAGCTAGAAATAGCAAGTTAAAATAAGG
CHD8_5	GTGGAAAGGACGAAACACCG	GGGAGCGAGAATTTAATACA	GTTTTAGAGCTAGAAATAGCAAGTTAAAATAAGG
CHD8_6	GTGGAAAGGACGAAACACCG	ACCACATCTCCAGTTCAGCC	GTTTTAGAGCTAGAAATAGCAAGTTAAAATAAGG
CHD8_7	GTGGAAAGGACGAAACACCG	TAATCCAGACTACGTAGAGG	GTTTTAGAGCTAGAAATAGCAAGTTAAAATAAGG
CHD8_8	GTGGAAAGGACGAAACACCG	GCCGGGCTGAACTGGAGATG	GTTTTAGAGCTAGAAATAGCAAGTTAAAATAAGG
CHD8_9	GTGGAAAGGACGAAACACCG	TAGAGGATTATTTAATCCAG	GTTTTAGAGCTAGAAATAGCAAGTTAAAATAAGG
CHD8_10	GTGGAAAGGACGAAACACCG	CAGTGGGGCAATGACCAAGA	GTTTTAGAGCTAGAAATAGCAAGTTAAAATAAGG
CHEK1_1	GTGGAAAGGACGAAACACCG	CGTTTGTTGAACAAGATGTG	GTTTTAGAGCTAGAAATAGCAAGTTAAAATAAGG
CHEK1_2	GTGGAAAGGACGAAACACCG	TGCAGTAAGTACTATTCCAC	GTTTTAGAGCTAGAAATAGCAAGTTAAAATAAGG
CHEK1_3	GTGGAAAGGACGAAACACCG	GCTGTCAGGAGTATTCTGAC	GTTTTAGAGCTAGAAATAGCAAGTTAAAATAAGG
CHEK1_4	GTGGAAAGGACGAAACACCG	GAGATTCTTCCATCAACTCA	GTTTTAGAGCTAGAAATAGCAAGTTAAAATAAGG
CHEK1_5	GTGGAAAGGACGAAACACCG	AAAAAACATACCTCAACCCT	GTTTTAGAGCTAGAAATAGCAAGTTAAAATAAGG
CHEK1_6	GTGGAAAGGACGAAACACCG	CCAACCCAGTGACAGCTGTC	GTTTTAGAGCTAGAAATAGCAAGTTAAAATAAGG
CHEK1_7	GTGGAAAGGACGAAACACCG	CCTGACAGCTGTCACTGGGT	GTTTTAGAGCTAGAAATAGCAAGTTAAAATAAGG
CHEK1_8	GTGGAAAGGACGAAACACCG	ATGGTATTGGAATAACTCAC	GTTTTAGAGCTAGAAATAGCAAGTTAAAATAAGG
CHEK1_9	GTGGAAAGGACGAAACACCG	TTATTTCTGGAGTACTGTAG	GTTTTAGAGCTAGAAATAGCAAGTTAAAATAAGG
CHEK1_10	GTGGAAAGGACGAAACACCG	ATACTCCTGACAGCTGTCAC	GTTTTAGAGCTAGAAATAGCAAGTTAAAATAAGG
CHEK2_1	GTGGAAAGGACGAAACACCG	GCATACATAGAAGATCACAG	GTTTTAGAGCTAGAAATAGCAAGTTAAAATAAGG
CHEK2_2	GTGGAAAGGACGAAACACCG	AAGAAGCCTTAAGACACCCG	GTTTTAGAGCTAGAAATAGCAAGTTAAAATAAGG
CHEK2_3	GTGGAAAGGACGAAACACCG	AACTCCAGCAGTCCACAGCA	GTTTTAGAGCTAGAAATAGCAAGTTAAAATAAGG
CHEK2_4	GTGGAAAGGACGAAACACCG	GTTGTTGGTAGTGGATCCAA	GTTTTAGAGCTAGAAATAGCAAGTTAAAATAAGG
CHEK2_5	GTGGAAAGGACGAAACACCG	GTCCTATGCTCAGAGAAAGG	GTTTTAGAGCTAGAAATAGCAAGTTAAAATAAGG
CHEK2_6	GTGGAAAGGACGAAACACCG	AGGTAAAGCTGGCTTTCGAG	GTTTTAGAGCTAGAAATAGCAAGTTAAAATAAGG
CHEK2_7	GTGGAAAGGACGAAACACCG	CTGAAGGATCAGATCACCAG	GTTTTAGAGCTAGAAATAGCAAGTTAAAATAAGG
CHEK2_8	GTGGAAAGGACGAAACACCG	TAGGACTCAAGTGTCACTGA	GTTTTAGAGCTAGAAATAGCAAGTTAAAATAAGG
CHEK2_9	GTGGAAAGGACGAAACACCG	TGCTGGGTATAACCGTGCTG	GTTTTAGAGCTAGAAATAGCAAGTTAAAATAAGG
CHEK2_10	GTGGAAAGGACGAAACACCG	CTACCAACAACTTCTTGACA	GTTTTAGAGCTAGAAATAGCAAGTTAAAATAAGG
CINP_1	GTGGAAAGGACGAAACACCG	GGTGTGTCTGGAATATAACG	GTTTTAGAGCTAGAAATAGCAAGTTAAAATAAGG
CINP_2	GTGGAAAGGACGAAACACCG	GCTGCTCCTGAAGCGCACGG	GTTTTAGAGCTAGAAATAGCAAGTTAAAATAAGG
CINP_3	GTGGAAAGGACGAAACACCG	AAGAAAAATTAAGGACAATG	GTTTTAGAGCTAGAAATAGCAAGTTAAAATAAGG
CINP_4	GTGGAAAGGACGAAACACCG	GGCCACGTGTGGAACAGAGG	GTTTTAGAGCTAGAAATAGCAAGTTAAAATAAGG
CINP_5	GTGGAAAGGACGAAACACCG	AATGGGTTGTAGGCCACGTG	GTTTTAGAGCTAGAAATAGCAAGTTAAAATAAGG
CINP_6	GTGGAAAGGACGAAACACCG	GACCCCCTCTGTTCCACACG	GTTTTAGAGCTAGAAATAGCAAGTTAAAATAAGG
CINP_7	GTGGAAAGGACGAAACACCG	ATAGGGCTGGTGCAGCCACA	GTTTTAGAGCTAGAAATAGCAAGTTAAAATAAGG
CINP_8	GTGGAAAGGACGAAACACCG	TGGACAGGTAGCTCAGGGTG	GTTTTAGAGCTAGAAATAGCAAGTTAAAATAAGG
CINP_9	GTGGAAAGGACGAAACACCG	GTAGGCCACGTGTGGAACAG	GTTTTAGAGCTAGAAATAGCAAGTTAAAATAAGG
CINP_10	GTGGAAAGGACGAAACACCG	AGAAAACTACCATTATGGGG	GTTTTAGAGCTAGAAATAGCAAGTTAAAATAAGG
CLK2_1	GTGGAAAGGACGAAACACCG	GCTCAAAGGAGATACACATG	GTTTTAGAGCTAGAAATAGCAAGTTAAAATAAGG
CLK2_2	GTGGAAAGGACGAAACACCG	GTGTCAGCTTGTTATCATGG	GTTTTAGAGCTAGAAATAGCAAGTTAAAATAAGG
CLK2_3	GTGGAAAGGACGAAACACCG	ACATTGTACAACTCGGCCGA	GTTTTAGAGCTAGAAATAGCAAGTTAAAATAAGG
CLK2_4	GTGGAAAGGACGAAACACCG	CATCCCAATCCAGGCGACCC	GTTTTAGAGCTAGAAATAGCAAGTTAAAATAAGG
CLK2_5	GTGGAAAGGACGAAACACCG	GTAATGGCGAGTGGAGACAA	GTTTTAGAGCTAGAAATAGCAAGTTAAAATAAGG
CLK2_6	GTGGAAAGGACGAAACACCG	GGTCAACACATTGTACAACT	GTTTTAGAGCTAGAAATAGCAAGTTAAAATAAGG
CLK2_7	GTGGAAAGGACGAAACACCG	GAAGAGCACAGCTGTGCGGG	GTTTTAGAGCTAGAAATAGCAAGTTAAAATAAGG
CLK2_8	GTGGAAAGGACGAAACACCG	CATCCACCAAGTGCGCCACA	GTTTTAGAGCTAGAAATAGCAAGTTAAAATAAGG
CLK2_9	GTGGAAAGGACGAAACACCG	TGGTGCTCGGTAATGGCGAG	GTTTTAGAGCTAGAAATAGCAAGTTAAAATAAGG
CLK2_10	GTGGAAAGGACGAAACACCG	GTTGTCTTTGAGGAAATCGA	GTTTTAGAGCTAGAAATAGCAAGTTAAAATAAGG
CLSPN_1	GTGGAAAGGACGAAACACCG	AGTTATCAAAAGGAACCACG	GTTTTAGAGCTAGAAATAGCAAGTTAAAATAAGG
CLSPN_2	GTGGAAAGGACGAAACACCG	AGACAGTGATTCCGAAACAG	GTTTTAGAGCTAGAAATAGCAAGTTAAAATAAGG
CLSPN_3	GTGGAAAGGACGAAACACCG	TTGATGAGTCAGAAGCCAGG	GTTTTAGAGCTAGAAATAGCAAGTTAAAATAAGG
CLSPN_4	GTGGAAAGGACGAAACACCG	AGAGAGACTTGGGAACAGAG	GTTTTAGAGCTAGAAATAGCAAGTTAAAATAAGG
CLSPN_5	GTGGAAAGGACGAAACACCG	AGCTACGTTTATACCAAGAG	GTTTTAGAGCTAGAAATAGCAAGTTAAAATAAGG
CLSPN_6	GTGGAAAGGACGAAACACCG	CCTCGGGAACAATCACAGTG	GTTTTAGAGCTAGAAATAGCAAGTTAAAATAAGG
CLSPN_7	GTGGAAAGGACGAAACACCG	AAGTGTCTTAGGCTCTGGGG	GTTTTAGAGCTAGAAATAGCAAGTTAAAATAAGG
CLSPN_8	GTGGAAAGGACGAAACACCG	AACTACCTATGACAGTGCCG	GTTTTAGAGCTAGAAATAGCAAGTTAAAATAAGG
CLSPN_9	GTGGAAAGGACGAAACACCG	AAGCTTGGTACTGATTCCTG	GTTTTAGAGCTAGAAATAGCAAGTTAAAATAAGG
CLSPN_10	GTGGAAAGGACGAAACACCG	GAACAGCCATTTAATGACAG	GTTTTAGAGCTAGAAATAGCAAGTTAAAATAAGG
CTCF_1	GTGGAAAGGACGAAACACCG	TCAGAACAGTCACCCTCCTG	GTTTTAGAGCTAGAAATAGCAAGTTAAAATAAGG
CTCF_2	GTGGAAAGGACGAAACACCG	TGTTAAGGTGATTCCTCAGG	GTTTTAGAGCTAGAAATAGCAAGTTAAAATAAGG
CTCF_3	GTGGAAAGGACGAAACACCG	CGATCCAAATTTGAACGCCG	GTTTTAGAGCTAGAAATAGCAAGTTAAAATAAGG
CTCF_4	GTGGAAAGGACGAAACACCG	CAATTCTCCACTGGTCACAA	GTTTTAGAGCTAGAAATAGCAAGTTAAAATAAGG
CTCF_5	GTGGAAAGGACGAAACACCG	TGTAACTGCAAAGCTCACAC	GTTTTAGAGCTAGAAATAGCAAGTTAAAATAAGG
CTCF_6	GTGGAAAGGACGAAACACCG	TTTGCAGTTACACGTGTCCA	GTTTTAGAGCTAGAAATAGCAAGTTAAAATAAGG
CTCF_7	GTGGAAAGGACGAAACACCG	AGACATGCTGATAATTGTGC	GTTTTAGAGCTAGAAATAGCAAGTTAAAATAAGG
CTCF_8	GTGGAAAGGACGAAACACCG	GCTTTTGTCTGTTCTAAGTG	GTTTTAGAGCTAGAAATAGCAAGTTAAAATAAGG
CTCF_9	GTGGAAAGGACGAAACACCG	ATGCCGAACCAATTCTCCAC	GTTTTAGAGCTAGAAATAGCAAGTTAAAATAAGG
CTCF_10	GTGGAAAGGACGAAACACCG	ATTATCAGCATGTCTTGCCA	GTTTTAGAGCTAGAAATAGCAAGTTAAAATAAGG
CUX1_1	GTGGAAAGGACGAAACACCG	GCTGCAAGTCCGTATCACTG	GTTTTAGAGCTAGAAATAGCAAGTTAAAATAAGG
CUX1_2	GTGGAAAGGACGAAACACCG	CGAGGTCTACATGTACCAGG	GTTTTAGAGCTAGAAATAGCAAGTTAAAATAAGG
CUX1_3	GTGGAAAGGACGAAACACCG	GCATCATTCAGTCCATCCAG	GTTTTAGAGCTAGAAATAGCAAGTTAAAATAAGG
CUX1_4	GTGGAAAGGACGAAACACCG	CCAGCTGAAGAAACCCCGGG	GTTTTAGAGCTAGAAATAGCAAGTTAAAATAAGG
CUX1_5	GTGGAAAGGACGAAACACCG	GCTGAACGACCCCAACAATG	GTTTTAGAGCTAGAAATAGCAAGTTAAAATAAGG
CUX1_6	GTGGAAAGGACGAAACACCG	ACACCTACGGCATAACCAAG	GTTTTAGAGCTAGAAATAGCAAGTTAAAATAAGG
CUX1_7	GTGGAAAGGACGAAACACCG	GATCAGCTCTCTCTGCTCAG	GTTTTAGAGCTAGAAATAGCAAGTTAAAATAAGG
CUX1_8	GTGGAAAGGACGAAACACCG	GGATGTTCTGCTCATCGGAG	GTTTTAGAGCTAGAAATAGCAAGTTAAAATAAGG
CUX1_9	GTGGAAAGGACGAAACACCG	GCAGTGATGACACGGAGCTG	GTTTTAGAGCTAGAAATAGCAAGTTAAAATAAGG
CUX1_10	GTGGAAAGGACGAAACACCG	CAGTGTGTAGAAGAAGCCGA	GTTTTAGAGCTAGAAATAGCAAGTTAAAATAAGG
CXORF57_1	GTGGAAAGGACGAAACACCG	ATAGGTGGGAGAGTCAGCTG	GTTTTAGAGCTAGAAATAGCAAGTTAAAATAAGG
CXORF57_2	GTGGAAAGGACGAAACACCG	TGCACAGCTGTAATTCATGG	GTTTTAGAGCTAGAAATAGCAAGTTAAAATAAGG
CXORF57_3	GTGGAAAGGACGAAACACCG	GGAATGCCCTGTGTCCTGAG	GTTTTAGAGCTAGAAATAGCAAGTTAAAATAAGG
CXORF57_4	GTGGAAAGGACGAAACACCG	CTCACCACTACAAATGAGAG	GTTTTAGAGCTAGAAATAGCAAGTTAAAATAAGG
CXORF57_5	GTGGAAAGGACGAAACACCG	TTACAGCTGTGCATATCCAC	GTTTTAGAGCTAGAAATAGCAAGTTAAAATAAGG
CXORF57_6	GTGGAAAGGACGAAACACCG	CCGATTGCCAGGTCCAAGAG	GTTTTAGAGCTAGAAATAGCAAGTTAAAATAAGG
CXORF57_7	GTGGAAAGGACGAAACACCG	GTAGAAATTAGTTTGATCTG	GTTTTAGAGCTAGAAATAGCAAGTTAAAATAAGG
CXORF57_8	GTGGAAAGGACGAAACACCG	ATGATAATTATATTTGTTGG	GTTTTAGAGCTAGAAATAGCAAGTTAAAATAAGG
CXORF57_9	GTGGAAAGGACGAAACACCG	TGTTCAAACATAAATTTCCG	GTTTTAGAGCTAGAAATAGCAAGTTAAAATAAGG
CXORF57_10	GTGGAAAGGACGAAACACCG	GAAAAACTATAAGTGATAGG	GTTTTAGAGCTAGAAATAGCAAGTTAAAATAAGG
DAXX_1	GTGGAAAGGACGAAACACCG	GGAAATGTCCGTCTCCACAG	GTTTTAGAGCTAGAAATAGCAAGTTAAAATAAGG
DAXX_2	GTGGAAAGGACGAAACACCG	GATGTTGCAGAACTCCGCCG	GTTTTAGAGCTAGAAATAGCAAGTTAAAATAAGG
DAXX_3	GTGGAAAGGACGAAACACCG	AGAGGAAGCAGTAGTTCGGG	GTTTTAGAGCTAGAAATAGCAAGTTAAAATAAGG
DAXX_4	GTGGAAAGGACGAAACACCG	AATGTTGCAAGACAAAAGTG	GTTTTAGAGCTAGAAATAGCAAGTTAAAATAAGG
DAXX_5	GTGGAAAGGACGAAACACCG	GGTTCTTCTGACAGTAACGA	GTTTTAGAGCTAGAAATAGCAAGTTAAAATAAGG
DAXX_6	GTGGAAAGGACGAAACACCG	TGCTCCATTCTCTAAGACAG	GTTTTAGAGCTAGAAATAGCAAGTTAAAATAAGG
DAXX_7	GTGGAAAGGACGAAACACCG	GAGCAGCGCATCCCCTACCG	GTTTTAGAGCTAGAAATAGCAAGTTAAAATAAGG
DAXX_8	GTGGAAAGGACGAAACACCG	AAGCAATGGAGAACAGCCTG	GTTTTAGAGCTAGAAATAGCAAGTTAAAATAAGG
DAXX_9	GTGGAAAGGACGAAACACCG	AGACTCCGCATACCTGCAGG	GTTTTAGAGCTAGAAATAGCAAGTTAAAATAAGG
DAXX_10	GTGGAAAGGACGAAACACCG	AGGTTAACAGGCGCATTGAG	GTTTTAGAGCTAGAAATAGCAAGTTAAAATAAGG
DCLRE1A_1	GTGGAAAGGACGAAACACCG	ACAATACATTCAGTGTCCAG	GTTTTAGAGCTAGAAATAGCAAGTTAAAATAAGG
DCLRE1A_2	GTGGAAAGGACGAAACACCG	AGGTGTCTGCCCTATCAATG	GTTTTAGAGCTAGAAATAGCAAGTTAAAATAAGG
DCLRE1A_3	GTGGAAAGGACGAAACACCG	CAGAGTCATTTGAAGAAGTG	GTTTTAGAGCTAGAAATAGCAAGTTAAAATAAGG
DCLRE1A_4	GTGGAAAGGACGAAACACCG	GATGTTATTCCCCAGACCAA	GTTTTAGAGCTAGAAATAGCAAGTTAAAATAAGG
DCLRE1A_5	GTGGAAAGGACGAAACACCG	TTAGAGTGTGTCCATCCTGT	GTTTTAGAGCTAGAAATAGCAAGTTAAAATAAGG
DCLRE1A_6	GTGGAAAGGACGAAACACCG	TAATTTGCATCATTGGGAGA	GTTTTAGAGCTAGAAATAGCAAGTTAAAATAAGG
DCLRE1A_7	GTGGAAAGGACGAAACACCG	ATTTTGGCATTTCGACCTAC	GTTTTAGAGCTAGAAATAGCAAGTTAAAATAAGG
DCLRE1A_8	GTGGAAAGGACGAAACACCG	TACCGACATGTGCAGTTCAT	GTTTTAGAGCTAGAAATAGCAAGTTAAAATAAGG
DCLRE1A_9	GTGGAAAGGACGAAACACCG	ATATATTGAAATGTTTCCTT	GTTTTAGAGCTAGAAATAGCAAGTTAAAATAAGG
DCLRE1A_10	GTGGAAAGGACGAAACACCG	TTAAAATTAATTTGCATCAT	GTTTTAGAGCTAGAAATAGCAAGTTAAAATAAGG
DCLRE1B_1	GTGGAAAGGACGAAACACCG	CAGGACAGTGATTGGCATCG	GTTTTAGAGCTAGAAATAGCAAGTTAAAATAAGG
DCLRE1B_2	GTGGAAAGGACGAAACACCG	ATACACACCATCCATGCTAA	GTTTTAGAGCTAGAAATAGCAAGTTAAAATAAGG
DCLRE1B_3	GTGGAAAGGACGAAACACCG	GAATGAGCTGGACAATCTGG	GTTTTAGAGCTAGAAATAGCAAGTTAAAATAAGG
DCLRE1B_4	GTGGAAAGGACGAAACACCG	GACAGTGATTGGCATCGAGG	GTTTTAGAGCTAGAAATAGCAAGTTAAAATAAGG
DCLRE1B_5	GTGGAAAGGACGAAACACCG	TTTCATCTAGGGGTAATACA	GTTTTAGAGCTAGAAATAGCAAGTTAAAATAAGG
DCLRE1B_6	GTGGAAAGGACGAAACACCG	AAAGGAGCCAGCCCTGACAC	GTTTTAGAGCTAGAAATAGCAAGTTAAAATAAGG
DCLRE1B_7	GTGGAAAGGACGAAACACCG	GACAGAACCAGGACAGTGAT	GTTTTAGAGCTAGAAATAGCAAGTTAAAATAAGG
DCLRE1B_8	GTGGAAAGGACGAAACACCG	CACCAATTGCAATCCAGCCC	GTTTTAGAGCTAGAAATAGCAAGTTAAAATAAGG
DCLRE1B_9	GTGGAAAGGACGAAACACCG	CGGGAAGGAAGAACCAGGGC	GTTTTAGAGCTAGAAATAGCAAGTTAAAATAAGG
DCLRE1B_10	GTGGAAAGGACGAAACACCG	ATCGAGGAGGGTTACGGTCA	GTTTTAGAGCTAGAAATAGCAAGTTAAAATAAGG
DCLRE1C_1	GTGGAAAGGACGAAACACCG	GATATGCGTTCACAGGACAG	GTTTTAGAGCTAGAAATAGCAAGTTAAAATAAGG
DCLRE1C_2	GTGGAAAGGACGAAACACCG	GCATTAAGCCATCCACCATG	GTTTTAGAGCTAGAAATAGCAAGTTAAAATAAGG
DCLRE1C_3	GTGGAAAGGACGAAACACCG	CAGTGGAGCAAATTACCCTG	GTTTTAGAGCTAGAAATAGCAAGTTAAAATAAGG
DCLRE1C_4	GTGGAAAGGACGAAACACCG	TTAATGCTGATTATGTGGAG	GTTTTAGAGCTAGAAATAGCAAGTTAAAATAAGG
DCLRE1C_5	GTGGAAAGGACGAAACACCG	ATGCATGGATCTGAGTGTTG	GTTTTAGAGCTAGAAATAGCAAGTTAAAATAAGG
DCLRE1C_6	GTGGAAAGGACGAAACACCG	ATTTCTGGAAGTAATTCCAC	GTTTTAGAGCTAGAAATAGCAAGTTAAAATAAGG
DCLRE1C_7	GTGGAAAGGACGAAACACCG	ATGGCTTAATGCTGATTATG	GTTTTAGAGCTAGAAATAGCAAGTTAAAATAAGG
DCLRE1C_8	GTGGAAAGGACGAAACACCG	ACATTTGGATATGCGTTCAC	GTTTTAGAGCTAGAAATAGCAAGTTAAAATAAGG
DCLRE1C_9	GTGGAAAGGACGAAACACCG	CCTTGGGATGCCGGCATGCA	GTTTTAGAGCTAGAAATAGCAAGTTAAAATAAGG
DCLRE1C_10	GTGGAAAGGACGAAACACCG	GTGCCAACTGGAATGACATT	GTTTTAGAGCTAGAAATAGCAAGTTAAAATAAGG
DDB1_1	GTGGAAAGGACGAAACACCG	GGAAAAGACCAACCTCCTGG	GTTTTAGAGCTAGAAATAGCAAGTTAAAATAAGG
DDB1_2	GTGGAAAGGACGAAACACCG	GTACCAGCTCTCTGACAGTG	GTTTTAGAGCTAGAAATAGCAAGTTAAAATAAGG
DDB1_3	GTGGAAAGGACGAAACACCG	CATTGACAAACTCGCCCAGG	GTTTTAGAGCTAGAAATAGCAAGTTAAAATAAGG
DDB1_4	GTGGAAAGGACGAAACACCG	TCTGCATTACCAGAGAGCCG	GTTTTAGAGCTAGAAATAGCAAGTTAAAATAAGG
DDB1_5	GTGGAAAGGACGAAACACCG	CAACCACTACAACAACATCA	GTTTTAGAGCTAGAAATAGCAAGTTAAAATAAGG
DDB1_6	GTGGAAAGGACGAAACACCG	AAATTCCACCATAGAGTACA	GTTTTAGAGCTAGAAATAGCAAGTTAAAATAAGG
DDB1_7	GTGGAAAGGACGAAACACCG	GCCCAAGCAGGGTCGCATTG	GTTTTAGAGCTAGAAATAGCAAGTTAAAATAAGG
DDB1_8	GTGGAAAGGACGAAACACCG	ATTCATTCTGCAGAAACTGG	GTTTTAGAGCTAGAAATAGCAAGTTAAAATAAGG
DDB1_9	GTGGAAAGGACGAAACACCG	GCTTGCAGGAAACCAGACTG	GTTTTAGAGCTAGAAATAGCAAGTTAAAATAAGG
DDB1_10	GTGGAAAGGACGAAACACCG	GAGCACCGAGCCTTGTGTGG	GTTTTAGAGCTAGAAATAGCAAGTTAAAATAAGG
DDB2_1	GTGGAAAGGACGAAACACCG	ACAACAATGAGGTTGTAGCG	GTTTTAGAGCTAGAAATAGCAAGTTAAAATAAGG
DDB2_2	GTGGAAAGGACGAAACACCG	GGTATCGGCCCACAACAATG	GTTTTAGAGCTAGAAATAGCAAGTTAAAATAAGG
DDB2_3	GTGGAAAGGACGAAACACCG	TGTAGCCCTCCTGTCAAAGG	GTTTTAGAGCTAGAAATAGCAAGTTAAAATAAGG
DDB2_4	GTGGAAAGGACGAAACACCG	CAAAAAGAAAGTGACGCATG	GTTTTAGAGCTAGAAATAGCAAGTTAAAATAAGG
DDB2_5	GTGGAAAGGACGAAACACCG	GTCTGCTAGTAGCCGAATGG	GTTTTAGAGCTAGAAATAGCAAGTTAAAATAAGG
DDB2_6	GTGGAAAGGACGAAACACCG	GATCTCGCTCTTCTGGTCCG	GTTTTAGAGCTAGAAATAGCAAGTTAAAATAAGG
DDB2_7	GTGGAAAGGACGAAACACCG	TTTCACTGTTTGATCTACGG	GTTTTAGAGCTAGAAATAGCAAGTTAAAATAAGG
DDB2_8	GTGGAAAGGACGAAACACCG	GATCTACGGAGGCTGTGGCC	GTTTTAGAGCTAGAAATAGCAAGTTAAAATAAGG
DDB2_9	GTGGAAAGGACGAAACACCG	GCCAGGAACCAATCACAGCA	GTTTTAGAGCTAGAAATAGCAAGTTAAAATAAGG
DDB2_10	GTGGAAAGGACGAAACACCG	TGTTTGATCTACGGAGGCTG	GTTTTAGAGCTAGAAATAGCAAGTTAAAATAAGG
DDX11_1	GTGGAAAGGACGAAACACCG	CATCACGGGCATGCACAGCG	GTTTTAGAGCTAGAAATAGCAAGTTAAAATAAGG
DDX11_2	GTGGAAAGGACGAAACACCG	GCTTATCAACGACCGCTGTG	GTTTTAGAGCTAGAAATAGCAAGTTAAAATAAGG
DDX11_3	GTGGAAAGGACGAAACACCG	TTCTCTGCATGTCCACACAG	GTTTTAGAGCTAGAAATAGCAAGTTAAAATAAGG
DDX11_4	GTGGAAAGGACGAAACACCG	TGATAAGCTGCACAGAACCT	GTTTTAGAGCTAGAAATAGCAAGTTAAAATAAGG
DDX11_5	GTGGAAAGGACGAAACACCG	CACGGGCATGCACAGCGTGG	GTTTTAGAGCTAGAAATAGCAAGTTAAAATAAGG
DDX11_6	GTGGAAAGGACGAAACACCG	ATGCACAGCGTGGAGGTCAG	GTTTTAGAGCTAGAAATAGCAAGTTAAAATAAGG
DDX11_7	GTGGAAAGGACGAAACACCG	TCACGTCTTCATTTACACAA	GTTTTAGAGCTAGAAATAGCAAGTTAAAATAAGG
DDX11_8	GTGGAAAGGACGAAACACCG	AATGAAGACGTGAAAAGCCT	GTTTTAGAGCTAGAAATAGCAAGTTAAAATAAGG
DDX11_9	GTGGAAAGGACGAAACACCG	TAGTCGGACACACTCCCAGC	GTTTTAGAGCTAGAAATAGCAAGTTAAAATAAGG
DDX11_10	GTGGAAAGGACGAAACACCG	GAAGAAGAGCCCCTTTGGCA	GTTTTAGAGCTAGAAATAGCAAGTTAAAATAAGG
DIAPH1_1	GTGGAAAGGACGAAACACCG	CAATGCTCTCATCACACCAG	GTTTTAGAGCTAGAAATAGCAAGTTAAAATAAGG
DIAPH1_2	GTGGAAAGGACGAAACACCG	AGAAATGGCTTCCCTCTCTG	GTTTTAGAGCTAGAAATAGCAAGTTAAAATAAGG
DIAPH1_3	GTGGAAAGGACGAAACACCG	AGCCCGACATGAGCTACAGG	GTTTTAGAGCTAGAAATAGCAAGTTAAAATAAGG
DIAPH1_4	GTGGAAAGGACGAAACACCG	GGAGGCATACCCATTCCGGG	GTTTTAGAGCTAGAAATAGCAAGTTAAAATAAGG
DIAPH1_5	GTGGAAAGGACGAAACACCG	TGGCTTATAAAGCTTTTTGG	GTTTTAGAGCTAGAAATAGCAAGTTAAAATAAGG
DIAPH1_6	GTGGAAAGGACGAAACACCG	GGAACTCCAAATCCAAATGG	GTTTTAGAGCTAGAAATAGCAAGTTAAAATAAGG
DIAPH1_7	GTGGAAAGGACGAAACACCG	GCACGACTAGGAACAGAAGG	GTTTTAGAGCTAGAAATAGCAAGTTAAAATAAGG
DIAPH1_8	GTGGAAAGGACGAAACACCG	GCCAAGAAGGATCAAGAAGG	GTTTTAGAGCTAGAAATAGCAAGTTAAAATAAGG
DIAPH1_9	GTGGAAAGGACGAAACACCG	AATGATTGATAAGACAAAGG	GTTTTAGAGCTAGAAATAGCAAGTTAAAATAAGG
DIAPH1_10	GTGGAAAGGACGAAACACCG	ACAACTTCTTGGGGTCAAAG	GTTTTAGAGCTAGAAATAGCAAGTTAAAATAAGG
DMC1_1	GTGGAAAGGACGAAACACCG	CTCAAATTCCTGGCTCCCGG	GTTTTAGAGCTAGAAATAGCAAGTTAAAATAAGG
DMC1_2	GTGGAAAGGACGAAACACCG	CGTTGTCCAGTACTGCATCA	GTTTTAGAGCTAGAAATAGCAAGTTAAAATAAGG
DMC1_3	GTGGAAAGGACGAAACACCG	CTTTTTCGAGTGGATTTCAG	GTTTTAGAGCTAGAAATAGCAAGTTAAAATAAGG
DMC1_4	GTGGAAAGGACGAAACACCG	AGAGCTCTATGCAATGTCAA	GTTTTAGAGCTAGAAATAGCAAGTTAAAATAAGG
DMC1_5	GTGGAAAGGACGAAACACCG	ATAAGCTTGCGAAAGGGAAG	GTTTTAGAGCTAGAAATAGCAAGTTAAAATAAGG
DMC1_6	GTGGAAAGGACGAAACACCG	AATAATGGCACTTTTTCGAG	GTTTTAGAGCTAGAAATAGCAAGTTAAAATAAGG
DMC1_7	GTGGAAAGGACGAAACACCG	ATGGTTTTCCATATCACCAC	GTTTTAGAGCTAGAAATAGCAAGTTAAAATAAGG
DMC1_8	GTGGAAAGGACGAAACACCG	GTAGGAATCTGTACCATCAA	GTTTTAGAGCTAGAAATAGCAAGTTAAAATAAGG
DMC1_9	GTGGAAAGGACGAAACACCG	GCCGTGGGGAGTTGGCCGAA	GTTTTAGAGCTAGAAATAGCAAGTTAAAATAAGG
DMC1_10	GTGGAAAGGACGAAACACCG	CATTTGAGTATAGTGAAAAG	GTTTTAGAGCTAGAAATAGCAAGTTAAAATAAGG
DNTT_1	GTGGAAAGGACGAAACACCG	TACCAGCCCAGGATCAACAG	GTTTTAGAGCTAGAAATAGCAAGTTAAAATAAGG
DNTT_2	GTGGAAAGGACGAAACACCG	CATCGTAGCAGAGAACAACT	GTTTTAGAGCTAGAAATAGCAAGTTAAAATAAGG
DNTT_3	GTGGAAAGGACGAAACACCG	GCTCAGGTTGCCTAGCAGGA	GTTTTAGAGCTAGAAATAGCAAGTTAAAATAAGG
DNTT_4	GTGGAAAGGACGAAACACCG	GCTTTCGTCACCATGACAGG	GTTTTAGAGCTAGAAATAGCAAGTTAAAATAAGG
DNTT_5	GTGGAAAGGACGAAACACCG	TTTCAAATGTTGACTCCACA	GTTTTAGAGCTAGAAATAGCAAGTTAAAATAAGG
DNTT_6	GTGGAAAGGACGAAACACCG	AAAGCATCAACCTTCCTGCT	GTTTTAGAGCTAGAAATAGCAAGTTAAAATAAGG
DNTT_7	GTGGAAAGGACGAAACACCG	CTCTTTAACCAGCACACTGA	GTTTTAGAGCTAGAAATAGCAAGTTAAAATAAGG
DNTT_8	GTGGAAAGGACGAAACACCG	TCTTATGCATTCGATCAGCC	GTTTTAGAGCTAGAAATAGCAAGTTAAAATAAGG
DNTT_9	GTGGAAAGGACGAAACACCG	AGTTGTTCTCTGCTACGATG	GTTTTAGAGCTAGAAATAGCAAGTTAAAATAAGG
DNTT_10	GTGGAAAGGACGAAACACCG	GTCATGGTGACGAAAGCATC	GTTTTAGAGCTAGAAATAGCAAGTTAAAATAAGG
DONSON_1	GTGGAAAGGACGAAACACCG	AAGTCCTGCCTGTGGACCTG	GTTTTAGAGCTAGAAATAGCAAGTTAAAATAAGG
DONSON_2	GTGGAAAGGACGAAACACCG	CTGCTCAAATCTTCACAGAG	GTTTTAGAGCTAGAAATAGCAAGTTAAAATAAGG
DONSON_3	GTGGAAAGGACGAAACACCG	CAGACCTGAATCTGTTGTGT	GTTTTAGAGCTAGAAATAGCAAGTTAAAATAAGG
DONSON_4	GTGGAAAGGACGAAACACCG	TTGTCCCCTGTTGCTTTCCG	GTTTTAGAGCTAGAAATAGCAAGTTAAAATAAGG
DONSON_5	GTGGAAAGGACGAAACACCG	GAAATCATCTTTACGGAATG	GTTTTAGAGCTAGAAATAGCAAGTTAAAATAAGG
DONSON_6	GTGGAAAGGACGAAACACCG	CTCATATCTCCAACAACTCG	GTTTTAGAGCTAGAAATAGCAAGTTAAAATAAGG
DONSON_7	GTGGAAAGGACGAAACACCG	TTCCAGCTAATCCTGCTGCT	GTTTTAGAGCTAGAAATAGCAAGTTAAAATAAGG
DONSON_8	GTGGAAAGGACGAAACACCG	GCATTTGCATTGTGGCACCT	GTTTTAGAGCTAGAAATAGCAAGTTAAAATAAGG
DONSON_9	GTGGAAAGGACGAAACACCG	TGGTTTGCACCCTAACACTC	GTTTTAGAGCTAGAAATAGCAAGTTAAAATAAGG
DONSON_10	GTGGAAAGGACGAAACACCG	GGAAAGCAACAGGGGACAAG	GTTTTAGAGCTAGAAATAGCAAGTTAAAATAAGG
DUT_1	GTGGAAAGGACGAAACACCG	CCTGTACAGGTCGTAGCCCG	GTTTTAGAGCTAGAAATAGCAAGTTAAAATAAGG
DUT_2	GTGGAAAGGACGAAACACCG	AAGGAAATGGTAGCAGAGCG	GTTTTAGAGCTAGAAATAGCAAGTTAAAATAAGG
DUT_3	GTGGAAAGGACGAAACACCG	TTTGCAGCCAAGCCTGACCG	GTTTTAGAGCTAGAAATAGCAAGTTAAAATAAGG
DUT_4	GTGGAAAGGACGAAACACCG	ACTCTTCCATAACACCCAGA	GTTTTAGAGCTAGAAATAGCAAGTTAAAATAAGG
DUT_5	GTGGAAAGGACGAAACACCG	ACAACAGCTTTCTCCATAGG	GTTTTAGAGCTAGAAATAGCAAGTTAAAATAAGG
DUT_6	GTGGAAAGGACGAAACACCG	CCGGCTCTCCGAGCACGCCA	GTTTTAGAGCTAGAAATAGCAAGTTAAAATAAGG
DUT_7	GTGGAAAGGACGAAACACCG	TGATTACACAATACCACCTA	GTTTTAGAGCTAGAAATAGCAAGTTAAAATAAGG
DUT_8	GTGGAAAGGACGAAACACCG	AGGTGGTATTGTGTAATCAT	GTTTTAGAGCTAGAAATAGCAAGTTAAAATAAGG
DUT_9	GTGGAAAGGACGAAACACCG	TTCACAACAGCTTTCTCCAT	GTTTTAGAGCTAGAAATAGCAAGTTAAAATAAGG
DUT_10	GTGGAAAGGACGAAACACCG	GTCGTAGCCCGCGGCGCGCG	GTTTTAGAGCTAGAAATAGCAAGTTAAAATAAGG
E2F1_1	GTGGAAAGGACGAAACACCG	CTTGGTGGTCAGATTCAGTG	GTTTTAGAGCTAGAAATAGCAAGTTAAAATAAGG
E2F1_2	GTGGAAAGGACGAAACACCG	AAGGTCCTGACACGTCACGT	GTTTTAGAGCTAGAAATAGCAAGTTAAAATAAGG
E2F1_3	GTGGAAAGGACGAAACACCG	CGATGTTTTCCTGTGCCCTG	GTTTTAGAGCTAGAAATAGCAAGTTAAAATAAGG
E2F1_4	GTGGAAAGGACGAAACACCG	TGGGAAGACCCCATCCCAGG	GTTTTAGAGCTAGAAATAGCAAGTTAAAATAAGG
E2F1_5	GTGGAAAGGACGAAACACCG	TAGTACAGATATTCATCAGG	GTTTTAGAGCTAGAAATAGCAAGTTAAAATAAGG
E2F1_6	GTGGAAAGGACGAAACACCG	CGACGACACCGTCAGCCGAG	GTTTTAGAGCTAGAAATAGCAAGTTAAAATAAGG
E2F1_7	GTGGAAAGGACGAAACACCG	ATCCCAGGAGGTCACTTCTG	GTTTTAGAGCTAGAAATAGCAAGTTAAAATAAGG
E2F1_8	GTGGAAAGGACGAAACACCG	CTGGATGCCCTCAAGGACGT	GTTTTAGAGCTAGAAATAGCAAGTTAAAATAAGG
E2F1_9	GTGGAAAGGACGAAACACCG	TGACATCACCAACGTCCTTG	GTTTTAGAGCTAGAAATAGCAAGTTAAAATAAGG
E2F1_10	GTGGAAAGGACGAAACACCG	CTGCTGAGCCACTCGGCTGA	GTTTTAGAGCTAGAAATAGCAAGTTAAAATAAGG
E2F2_1	GTGGAAAGGACGAAACACCG	ATACCGAGTCTTCTCCCCGG	GTTTTAGAGCTAGAAATAGCAAGTTAAAATAAGG
E2F2_2	GTGGAAAGGACGAAACACCG	GGGCTCCATGATGCTAGGGT	GTTTTAGAGCTAGAAATAGCAAGTTAAAATAAGG
E2F2_3	GTGGAAAGGACGAAACACCG	GGAGCCGGACAGTCCTTCCG	GTTTTAGAGCTAGAAATAGCAAGTTAAAATAAGG
E2F2_4	GTGGAAAGGACGAAACACCG	GATATCCTGGTAAGTCACAT	GTTTTAGAGCTAGAAATAGCAAGTTAAAATAAGG
E2F2_5	GTGGAAAGGACGAAACACCG	AGTCTACCTGTGCCCAGAGG	GTTTTAGAGCTAGAAATAGCAAGTTAAAATAAGG
E2F2_6	GTGGAAAGGACGAAACACCG	GGCACTTCCAGTCTCGTCTG	GTTTTAGAGCTAGAAATAGCAAGTTAAAATAAGG
E2F2_7	GTGGAAAGGACGAAACACCG	TTACCTCCTGAGCGAGTCAG	GTTTTAGAGCTAGAAATAGCAAGTTAAAATAAGG
E2F2_8	GTGGAAAGGACGAAACACCG	GACTCGGTATGACACTTCGC	GTTTTAGAGCTAGAAATAGCAAGTTAAAATAAGG
E2F2_9	GTGGAAAGGACGAAACACCG	CTCCTGAGCGAGTCAGAGGA	GTTTTAGAGCTAGAAATAGCAAGTTAAAATAAGG
E2F2_10	GTGGAAAGGACGAAACACCG	GAACTGGGCCGCTGAGGTGC	GTTTTAGAGCTAGAAATAGCAAGTTAAAATAAGG
E2F3_1	GTGGAAAGGACGAAACACCG	GGACCTCAAACTGTTAACCG	GTTTTAGAGCTAGAAATAGCAAGTTAAAATAAGG
E2F3_2	GTGGAAAGGACGAAACACCG	AGGCTGGAGCTAGGAGAAAG	GTTTTAGAGCTAGAAATAGCAAGTTAAAATAAGG
E2F3_3	GTGGAAAGGACGAAACACCG	GGGTTTTTAAACCATCTGAG	GTTTTAGAGCTAGAAATAGCAAGTTAAAATAAGG
E2F3_4	GTGGAAAGGACGAAACACCG	AAGTACCCAAGGGCCCATTG	GTTTTAGAGCTAGAAATAGCAAGTTAAAATAAGG
E2F3_5	GTGGAAAGGACGAAACACCG	ACTGATCCAAAGCTGCACCC	GTTTTAGAGCTAGAAATAGCAAGTTAAAATAAGG
E2F3_6	GTGGAAAGGACGAAACACCG	TGGGGTATTGGATTTGAACA	GTTTTAGAGCTAGAAATAGCAAGTTAAAATAAGG
E2F3_7	GTGGAAAGGACGAAACACCG	AGTCTAAAAACAACGTCCAA	GTTTTAGAGCTAGAAATAGCAAGTTAAAATAAGG
E2F3_8	GTGGAAAGGACGAAACACCG	TAGACTTCTTCTTAATGAGG	GTTTTAGAGCTAGAAATAGCAAGTTAAAATAAGG
E2F3_9	GTGGAAAGGACGAAACACCG	TGCTAAAAGTGCAAAAGAGA	GTTTTAGAGCTAGAAATAGCAAGTTAAAATAAGG
E2F3_10	GTGGAAAGGACGAAACACCG	TTTTAGACTTCTTCTTAATG	GTTTTAGAGCTAGAAATAGCAAGTTAAAATAAGG
E2F4_1	GTGGAAAGGACGAAACACCG	GGGACTGATAGCAAGGACAG	GTTTTAGAGCTAGAAATAGCAAGTTAAAATAAGG
E2F4_2	GTGGAAAGGACGAAACACCG	TTTGGCCTACGTCACTCATG	GTTTTAGAGCTAGAAATAGCAAGTTAAAATAAGG
E2F4_3	GTGGAAAGGACGAAACACCG	GATGTCCTCATGAGTGACGT	GTTTTAGAGCTAGAAATAGCAAGTTAAAATAAGG
E2F4_4	GTGGAAAGGACGAAACACCG	GAGTGTGAGTGGTCCCATTG	GTTTTAGAGCTAGAAATAGCAAGTTAAAATAAGG
E2F4_5	GTGGAAAGGACGAAACACCG	TAGCTGTACGCCAGAAGCGG	GTTTTAGAGCTAGAAATAGCAAGTTAAAATAAGG
E2F4_6	GTGGAAAGGACGAAACACCG	ATTCACCTGAAGAGTGTGAG	GTTTTAGAGCTAGAAATAGCAAGTTAAAATAAGG
E2F4_7	GTGGAAAGGACGAAACACCG	CCCTAGCTGTACGCCAGAAG	GTTTTAGAGCTAGAAATAGCAAGTTAAAATAAGG
E2F4_8	GTGGAAAGGACGAAACACCG	GCCGCTTCTGGCGTACAGCT	GTTTTAGAGCTAGAAATAGCAAGTTAAAATAAGG
E2F4_9	GTGGAAAGGACGAAACACCG	ACCAATGTTTTGGAAGGTAT	GTTTTAGAGCTAGAAATAGCAAGTTAAAATAAGG
E2F4_10	GTGGAAAGGACGAAACACCG	TGTCGTAAATCCGCCGCTTC	GTTTTAGAGCTAGAAATAGCAAGTTAAAATAAGG
E2F5_1	GTGGAAAGGACGAAACACCG	ACCTTCTGGTACACAACTGG	GTTTTAGAGCTAGAAATAGCAAGTTAAAATAAGG
E2F5_2	GTGGAAAGGACGAAACACCG	TGGGGGAACAGGAAAAACCA	GTTTTAGAGCTAGAAATAGCAAGTTAAAATAAGG
E2F5_3	GTGGAAAGGACGAAACACCG	CACTGGAGTCAAGGACTGGG	GTTTTAGAGCTAGAAATAGCAAGTTAAAATAAGG
E2F5_4	GTGGAAAGGACGAAACACCG	GTCGAGTTCATCTAAGCCCG	GTTTTAGAGCTAGAAATAGCAAGTTAAAATAAGG
E2F5_5	GTGGAAAGGACGAAACACCG	ACCTCCAGTTGTGTACCAGA	GTTTTAGAGCTAGAAATAGCAAGTTAAAATAAGG
E2F5_6	GTGGAAAGGACGAAACACCG	GTTGCCATGCTGGATTTCTG	GTTTTAGAGCTAGAAATAGCAAGTTAAAATAAGG
E2F5_7	GTGGAAAGGACGAAACACCG	TGTGTGAGGTCATCAGGTGG	GTTTTAGAGCTAGAAATAGCAAGTTAAAATAAGG
E2F5_8	GTGGAAAGGACGAAACACCG	AACTTGATCAGCAGAAGTTG	GTTTTAGAGCTAGAAATAGCAAGTTAAAATAAGG
E2F5_9	GTGGAAAGGACGAAACACCG	TGATATCACCAATGTCTTAG	GTTTTAGAGCTAGAAATAGCAAGTTAAAATAAGG
E2F5_10	GTGGAAAGGACGAAACACCG	CTTTGGCTGTGAGGCAAAAA	GTTTTAGAGCTAGAAATAGCAAGTTAAAATAAGG
E2F6_1	GTGGAAAGGACGAAACACCG	ACCAGCGATACATCAAAACG	GTTTTAGAGCTAGAAATAGCAAGTTAAAATAAGG
E2F6_2	GTGGAAAGGACGAAACACCG	CTTGTCAGATCTGCTCCCGG	GTTTTAGAGCTAGAAATAGCAAGTTAAAATAAGG
E2F6_3	GTGGAAAGGACGAAACACCG	CACTCATCCAGAAGGCCCTG	GTTTTAGAGCTAGAAATAGCAAGTTAAAATAAGG
E2F6_4	GTGGAAAGGACGAAACACCG	GTGCACATAAGGAGCACCAA	GTTTTAGAGCTAGAAATAGCAAGTTAAAATAAGG
E2F6_5	GTGGAAAGGACGAAACACCG	ATAGACATCGATAGGTCCGT	GTTTTAGAGCTAGAAATAGCAAGTTAAAATAAGG
E2F6_6	GTGGAAAGGACGAAACACCG	TCTTGGATTTCTTTTCAACG	GTTTTAGAGCTAGAAATAGCAAGTTAAAATAAGG
E2F6_7	GTGGAAAGGACGAAACACCG	CGAAACTGGGAGTCCGAAAG	GTTTTAGAGCTAGAAATAGCAAGTTAAAATAAGG
E2F6_8	GTGGAAAGGACGAAACACCG	ATGAGTGCTCTCAGATGAAG	GTTTTAGAGCTAGAAATAGCAAGTTAAAATAAGG
E2F6_9	GTGGAAAGGACGAAACACCG	GGGTATTCTTGACTTAAACA	GTTTTAGAGCTAGAAATAGCAAGTTAAAATAAGG
E2F6_10	GTGGAAAGGACGAAACACCG	TCTGAGAGCACTCATCCAGA	GTTTTAGAGCTAGAAATAGCAAGTTAAAATAAGG
E2F7_1	GTGGAAAGGACGAAACACCG	GTGCATGTAACAGAAGAGCG	GTTTTAGAGCTAGAAATAGCAAGTTAAAATAAGG
E2F7_2	GTGGAAAGGACGAAACACCG	GCTGCATCTGGTCAGCCGGG	GTTTTAGAGCTAGAAATAGCAAGTTAAAATAAGG
E2F7_3	GTGGAAAGGACGAAACACCG	GTCGTAAACCAGCCTTCAAG	GTTTTAGAGCTAGAAATAGCAAGTTAAAATAAGG
E2F7_4	GTGGAAAGGACGAAACACCG	GAACATTGGCTATGTCATAG	GTTTTAGAGCTAGAAATAGCAAGTTAAAATAAGG
E2F7_5	GTGGAAAGGACGAAACACCG	CTTCAAGTGGATCGGGCCTG	GTTTTAGAGCTAGAAATAGCAAGTTAAAATAAGG
E2F7_6	GTGGAAAGGACGAAACACCG	CAATCTTGGTTTTGGAGACG	GTTTTAGAGCTAGAAATAGCAAGTTAAAATAAGG
E2F7_7	GTGGAAAGGACGAAACACCG	TTTCTTTATCAGAGCCAAGC	GTTTTAGAGCTAGAAATAGCAAGTTAAAATAAGG
E2F7_8	GTGGAAAGGACGAAACACCG	CAAGATTGTCACTCTGGATG	GTTTTAGAGCTAGAAATAGCAAGTTAAAATAAGG
E2F7_9	GTGGAAAGGACGAAACACCG	TGGCTAAGAATCAGTATGGC	GTTTTAGAGCTAGAAATAGCAAGTTAAAATAAGG
E2F7_10	GTGGAAAGGACGAAACACCG	CATACTGATTCTTAGCCACC	GTTTTAGAGCTAGAAATAGCAAGTTAAAATAAGG
EEPD1_1	GTGGAAAGGACGAAACACCG	GCAATGACTATGATATCCTG	GTTTTAGAGCTAGAAATAGCAAGTTAAAATAAGG
EEPD1_2	GTGGAAAGGACGAAACACCG	ACAGCCCTGCAAGTTCCAGG	GTTTTAGAGCTAGAAATAGCAAGTTAAAATAAGG
EEPD1_3	GTGGAAAGGACGAAACACCG	GCAAGAACTGCTTGACAGAG	GTTTTAGAGCTAGAAATAGCAAGTTAAAATAAGG
EEPD1_4	GTGGAAAGGACGAAACACCG	GAACTTGCAGGGCTGTTCCG	GTTTTAGAGCTAGAAATAGCAAGTTAAAATAAGG
EEPD1_5	GTGGAAAGGACGAAACACCG	TGCCGTGGCACGCAGCATCG	GTTTTAGAGCTAGAAATAGCAAGTTAAAATAAGG
EEPD1_6	GTGGAAAGGACGAAACACCG	AGAATCACAGTGATGGCCAC	GTTTTAGAGCTAGAAATAGCAAGTTAAAATAAGG
EEPD1_7	GTGGAAAGGACGAAACACCG	CATCAACACTGCCACGGAGG	GTTTTAGAGCTAGAAATAGCAAGTTAAAATAAGG
EEPD1_8	GTGGAAAGGACGAAACACCG	GAGCTTTGCACAGACCCTAC	GTTTTAGAGCTAGAAATAGCAAGTTAAAATAAGG
EEPD1_9	GTGGAAAGGACGAAACACCG	GCCTGGGGTGACGCGTGCCG	GTTTTAGAGCTAGAAATAGCAAGTTAAAATAAGG
EEPD1_10	GTGGAAAGGACGAAACACCG	AGCTCGCCAAGCAACGGGCA	GTTTTAGAGCTAGAAATAGCAAGTTAAAATAAGG
EME1_1	GTGGAAAGGACGAAACACCG	CCTGCGCCTCAATCACACAG	GTTTTAGAGCTAGAAATAGCAAGTTAAAATAAGG
EME1_2	GTGGAAAGGACGAAACACCG	GGACAGCACTATGAAAGGGA	GTTTTAGAGCTAGAAATAGCAAGTTAAAATAAGG
EME1_3	GTGGAAAGGACGAAACACCG	CGGAGCAACACCAGTACTGT	GTTTTAGAGCTAGAAATAGCAAGTTAAAATAAGG
EME1_4	GTGGAAAGGACGAAACACCG	CTCTTACAGATGGAAGGTGG	GTTTTAGAGCTAGAAATAGCAAGTTAAAATAAGG
EME1_5	GTGGAAAGGACGAAACACCG	TGTGAATGCGCATGTGAAGT	GTTTTAGAGCTAGAAATAGCAAGTTAAAATAAGG
EME1_6	GTGGAAAGGACGAAACACCG	TGGACACAAATGCCTCTGCC	GTTTTAGAGCTAGAAATAGCAAGTTAAAATAAGG
EME1_7	GTGGAAAGGACGAAACACCG	CCTAGGAGCACTGCAGACCA	GTTTTAGAGCTAGAAATAGCAAGTTAAAATAAGG
EME1_8	GTGGAAAGGACGAAACACCG	TTTGTGTCCATGATCGACAA	GTTTTAGAGCTAGAAATAGCAAGTTAAAATAAGG
EME1_9	GTGGAAAGGACGAAACACCG	GTGCTCTTACAGATGGAAGG	GTTTTAGAGCTAGAAATAGCAAGTTAAAATAAGG
EME1_10	GTGGAAAGGACGAAACACCG	AGACAACCAGAGGCCAGCAT	GTTTTAGAGCTAGAAATAGCAAGTTAAAATAAGG
EME2_1	GTGGAAAGGACGAAACACCG	CTCGCCAGCACGTTTCCCGG	GTTTTAGAGCTAGAAATAGCAAGTTAAAATAAGG
EME2_2	GTGGAAAGGACGAAACACCG	AAACCTGGACGTGCTACTGG	GTTTTAGAGCTAGAAATAGCAAGTTAAAATAAGG
EME2_3	GTGGAAAGGACGAAACACCG	TGTGACAACTGCATCAGCCA	GTTTTAGAGCTAGAAATAGCAAGTTAAAATAAGG
EME2_4	GTGGAAAGGACGAAACACCG	GCAGCCAGAGAGCCCGAAGG	GTTTTAGAGCTAGAAATAGCAAGTTAAAATAAGG
EME2_5	GTGGAAAGGACGAAACACCG	CCAGCCCGATGACAGCCAGG	GTTTTAGAGCTAGAAATAGCAAGTTAAAATAAGG
EME2_6	GTGGAAAGGACGAAACACCG	CTGGGCGAGAGCCTTGGTAA	GTTTTAGAGCTAGAAATAGCAAGTTAAAATAAGG
EME2_7	GTGGAAAGGACGAAACACCG	CGGTGCCGACGTCCTGATGG	GTTTTAGAGCTAGAAATAGCAAGTTAAAATAAGG
EME2_8	GTGGAAAGGACGAAACACCG	GGTGGCCGTCAGCTGGCCGG	GTTTTAGAGCTAGAAATAGCAAGTTAAAATAAGG
EME2_9	GTGGAAAGGACGAAACACCG	GCACGTGTGCGCCGTTACCA	GTTTTAGAGCTAGAAATAGCAAGTTAAAATAAGG
EME2_10	GTGGAAAGGACGAAACACCG	GGGATACTGGGCGAGAGCCT	GTTTTAGAGCTAGAAATAGCAAGTTAAAATAAGG
ENDOV_1	GTGGAAAGGACGAAACACCG	GGTCTGTAAGGACGCCAAGG	GTTTTAGAGCTAGAAATAGCAAGTTAAAATAAGG
ENDOV_2	GTGGAAAGGACGAAACACCG	GACACTGTCCCCTTTCACGA	GTTTTAGAGCTAGAAATAGCAAGTTAAAATAAGG
ENDOV_3	GTGGAAAGGACGAAACACCG	CAGGAAGCCCGACACGTAGG	GTTTTAGAGCTAGAAATAGCAAGTTAAAATAAGG
ENDOV_4	GTGGAAAGGACGAAACACCG	CCGACACGTAGGGGGCTGTG	GTTTTAGAGCTAGAAATAGCAAGTTAAAATAAGG
ENDOV_5	GTGGAAAGGACGAAACACCG	CCGCGCTTGTGCTTCCCTGG	GTTTTAGAGCTAGAAATAGCAAGTTAAAATAAGG
ENDOV_6	GTGGAAAGGACGAAACACCG	TTCTTGGCCACCCCAACACA	GTTTTAGAGCTAGAAATAGCAAGTTAAAATAAGG
ENDOV_7	GTGGAAAGGACGAAACACCG	ATCCGACTCCTGCAGACTCG	GTTTTAGAGCTAGAAATAGCAAGTTAAAATAAGG
ENDOV_8	GTGGAAAGGACGAAACACCG	GGGCTTCCTGGCCTTCCGAG	GTTTTAGAGCTAGAAATAGCAAGTTAAAATAAGG
ENDOV_9	GTGGAAAGGACGAAACACCG	CAGGCCCCTCTACATCTCCG	GTTTTAGAGCTAGAAATAGCAAGTTAAAATAAGG
ENDOV_10	GTGGAAAGGACGAAACACCG	AGACCTGCCGTGTGTTGGGG	GTTTTAGAGCTAGAAATAGCAAGTTAAAATAAGG
ERCC1_1	GTGGAAAGGACGAAACACCG	ACCCAGACTACATCCATGGG	GTTTTAGAGCTAGAAATAGCAAGTTAAAATAAGG
ERCC1_2	GTGGAAAGGACGAAACACCG	GCAAGGCGAAGTTCTTCCCC	GTTTTAGAGCTAGAAATAGCAAGTTAAAATAAGG
ERCC1_3	GTGGAAAGGACGAAACACCG	CTGGGTGCAGGTTGTGGTAG	GTTTTAGAGCTAGAAATAGCAAGTTAAAATAAGG
ERCC1_4	GTGGAAAGGACGAAACACCG	CTGCACCCAGACTACATCCA	GTTTTAGAGCTAGAAATAGCAAGTTAAAATAAGG
ERCC1_5	GTGGAAAGGACGAAACACCG	ATTGCGCACGAACTTCAGTA	GTTTTAGAGCTAGAAATAGCAAGTTAAAATAAGG
ERCC1_6	GTGGAAAGGACGAAACACCG	AGGGCTCACAATGATGCTGT	GTTTTAGAGCTAGAAATAGCAAGTTAAAATAAGG
ERCC1_7	GTGGAAAGGACGAAACACCG	AATTACGTCGCCAAATTCCC	GTTTTAGAGCTAGAAATAGCAAGTTAAAATAAGG
ERCC1_8	GTGGAAAGGACGAAACACCG	GCTCTGGCCCAGCACATAGT	GTTTTAGAGCTAGAAATAGCAAGTTAAAATAAGG
ERCC1_9	GTGGAAAGGACGAAACACCG	AGTTCGTGCGCAATGTGCCC	GTTTTAGAGCTAGAAATAGCAAGTTAAAATAAGG
ERCC1_10	GTGGAAAGGACGAAACACCG	CGTAATTCCCGACTATGTGC	GTTTTAGAGCTAGAAATAGCAAGTTAAAATAAGG
ERCC2_1	GTGGAAAGGACGAAACACCG	GGGTGGCAAAGTTAGCAAGG	GTTTTAGAGCTAGAAATAGCAAGTTAAAATAAGG
ERCC2_2	GTGGAAAGGACGAAACACCG	GGCCTCGTCGAAGACCACGA	GTTTTAGAGCTAGAAATAGCAAGTTAAAATAAGG
ERCC2_3	GTGGAAAGGACGAAACACCG	GTAGCTATAAACCACCACAT	GTTTTAGAGCTAGAAATAGCAAGTTAAAATAAGG
ERCC2_4	GTGGAAAGGACGAAACACCG	GGCGTAGGTGCTGACAAGGG	GTTTTAGAGCTAGAAATAGCAAGTTAAAATAAGG
ERCC2_5	GTGGAAAGGACGAAACACCG	ATCCAGGTTGTAGATGCCAG	GTTTTAGAGCTAGAAATAGCAAGTTAAAATAAGG
ERCC2_6	GTGGAAAGGACGAAACACCG	GAGTATGCAGCAGGGACCGG	GTTTTAGAGCTAGAAATAGCAAGTTAAAATAAGG
ERCC2_7	GTGGAAAGGACGAAACACCG	CTGCAATCTTGGGGTCCAGG	GTTTTAGAGCTAGAAATAGCAAGTTAAAATAAGG
ERCC2_8	GTGGAAAGGACGAAACACCG	CCCGCACATAGGAGGCTGTG	GTTTTAGAGCTAGAAATAGCAAGTTAAAATAAGG
ERCC2_9	GTGGAAAGGACGAAACACCG	TGAGCGGGGAGAAGTCAGCA	GTTTTAGAGCTAGAAATAGCAAGTTAAAATAAGG
ERCC2_10	GTGGAAAGGACGAAACACCG	TGCTGGAGTACGTGAAGTGG	GTTTTAGAGCTAGAAATAGCAAGTTAAAATAAGG
ERCC3_1	GTGGAAAGGACGAAACACCG	CTACGGACCTACGTCTCAGG	GTTTTAGAGCTAGAAATAGCAAGTTAAAATAAGG
ERCC3_2	GTGGAAAGGACGAAACACCG	CATGGGATGAGATCTGAATG	GTTTTAGAGCTAGAAATAGCAAGTTAAAATAAGG
ERCC3_3	GTGGAAAGGACGAAACACCG	GATGCCAAGGACAAGCCCAT	GTTTTAGAGCTAGAAATAGCAAGTTAAAATAAGG
ERCC3_4	GTGGAAAGGACGAAACACCG	CCAGGCGTCAGGAAGCCCAA	GTTTTAGAGCTAGAAATAGCAAGTTAAAATAAGG
ERCC3_5	GTGGAAAGGACGAAACACCG	TCTTCTCCTGATAGGGTCTG	GTTTTAGAGCTAGAAATAGCAAGTTAAAATAAGG
ERCC3_6	GTGGAAAGGACGAAACACCG	GGAAAGCCCAGTTCAAGATG	GTTTTAGAGCTAGAAATAGCAAGTTAAAATAAGG
ERCC3_7	GTGGAAAGGACGAAACACCG	GGAGTAGGTGCTAATGGCAA	GTTTTAGAGCTAGAAATAGCAAGTTAAAATAAGG
ERCC3_8	GTGGAAAGGACGAAACACCG	ATCCTTTCCCCCTGAGACGT	GTTTTAGAGCTAGAAATAGCAAGTTAAAATAAGG
ERCC3_9	GTGGAAAGGACGAAACACCG	GATCTGGCTGTCGTCAATGG	GTTTTAGAGCTAGAAATAGCAAGTTAAAATAAGG
ERCC3_10	GTGGAAAGGACGAAACACCG	AGGCCGAGCGAGTCATGGAG	GTTTTAGAGCTAGAAATAGCAAGTTAAAATAAGG
ERCC4_1	GTGGAAAGGACGAAACACCG	TATGAAGTTTACACACAAGG	GTTTTAGAGCTAGAAATAGCAAGTTAAAATAAGG
ERCC4_2	GTGGAAAGGACGAAACACCG	ACAAAGGATCCAGATAATGG	GTTTTAGAGCTAGAAATAGCAAGTTAAAATAAGG
ERCC4_3	GTGGAAAGGACGAAACACCG	TCGAGCATTTATAAACATCG	GTTTTAGAGCTAGAAATAGCAAGTTAAAATAAGG
ERCC4_4	GTGGAAAGGACGAAACACCG	TGAAGTGGAGCCAAGATACG	GTTTTAGAGCTAGAAATAGCAAGTTAAAATAAGG
ERCC4_5	GTGGAAAGGACGAAACACCG	AAGCCCGTTCTTTGTTTTGG	GTTTTAGAGCTAGAAATAGCAAGTTAAAATAAGG
ERCC4_6	GTGGAAAGGACGAAACACCG	TTTCGCCAGAAAAACAAACG	GTTTTAGAGCTAGAAATAGCAAGTTAAAATAAGG
ERCC4_7	GTGGAAAGGACGAAACACCG	TATATACGGAGGTTCAACTG	GTTTTAGAGCTAGAAATAGCAAGTTAAAATAAGG
ERCC4_8	GTGGAAAGGACGAAACACCG	AGACTATATCACTCTTGGAG	GTTTTAGAGCTAGAAATAGCAAGTTAAAATAAGG
ERCC4_9	GTGGAAAGGACGAAACACCG	AGAAAGCAACCCAAAGTGGG	GTTTTAGAGCTAGAAATAGCAAGTTAAAATAAGG
ERCC4_10	GTGGAAAGGACGAAACACCG	CAGTAGCCCAGAAAGCTGCC	GTTTTAGAGCTAGAAATAGCAAGTTAAAATAAGG
ERCC5_1	GTGGAAAGGACGAAACACCG	ACTATCACTAGAGCTGCTGG	GTTTTAGAGCTAGAAATAGCAAGTTAAAATAAGG
ERCC5_2	GTGGAAAGGACGAAACACCG	TCTAAAGGAAAGAATACATG	GTTTTAGAGCTAGAAATAGCAAGTTAAAATAAGG
ERCC5_3	GTGGAAAGGACGAAACACCG	TCTAGTGATAGTGATGACGA	GTTTTAGAGCTAGAAATAGCAAGTTAAAATAAGG
ERCC5_4	GTGGAAAGGACGAAACACCG	AGCTGCTGGAGTGCTCCGGG	GTTTTAGAGCTAGAAATAGCAAGTTAAAATAAGG
ERCC5_5	GTGGAAAGGACGAAACACCG	AGCGCTGGAAGGGAAGATCC	GTTTTAGAGCTAGAAATAGCAAGTTAAAATAAGG
ERCC5_6	GTGGAAAGGACGAAACACCG	GTCAGCCCCGAAGCGCTGGA	GTTTTAGAGCTAGAAATAGCAAGTTAAAATAAGG
ERCC5_7	GTGGAAAGGACGAAACACCG	GCATCGAGTTGCTTTAATAC	GTTTTAGAGCTAGAAATAGCAAGTTAAAATAAGG
ERCC5_8	GTGGAAAGGACGAAACACCG	TTTGTCAGCGGTATTTCGGC	GTTTTAGAGCTAGAAATAGCAAGTTAAAATAAGG
ERCC5_9	GTGGAAAGGACGAAACACCG	TTCGGGGCTGACCTGCCGCC	GTTTTAGAGCTAGAAATAGCAAGTTAAAATAAGG
ERCC5_10	GTGGAAAGGACGAAACACCG	GATCTTCCCTTCCAGCGCTT	GTTTTAGAGCTAGAAATAGCAAGTTAAAATAAGG
ERCC6_1	GTGGAAAGGACGAAACACCG	CTCCAGAAAAGAGATCAGGG	GTTTTAGAGCTAGAAATAGCAAGTTAAAATAAGG
ERCC6_2	GTGGAAAGGACGAAACACCG	CTTAGGTGTCAACCTGACGG	GTTTTAGAGCTAGAAATAGCAAGTTAAAATAAGG
ERCC6_3	GTGGAAAGGACGAAACACCG	AGAATTGCCACTCTGAACGG	GTTTTAGAGCTAGAAATAGCAAGTTAAAATAAGG
ERCC6_4	GTGGAAAGGACGAAACACCG	AGAGCGACCACAGCTCTCGG	GTTTTAGAGCTAGAAATAGCAAGTTAAAATAAGG
ERCC6_5	GTGGAAAGGACGAAACACCG	GTGGTGGCCTCCGTTCAGAG	GTTTTAGAGCTAGAAATAGCAAGTTAAAATAAGG
ERCC6_6	GTGGAAAGGACGAAACACCG	GGGTGAAGGAATTTCACACG	GTTTTAGAGCTAGAAATAGCAAGTTAAAATAAGG
ERCC6_7	GTGGAAAGGACGAAACACCG	ACCTAAGCCGCCCACCCGCG	GTTTTAGAGCTAGAAATAGCAAGTTAAAATAAGG
ERCC6_8	GTGGAAAGGACGAAACACCG	TACAGCAAGATCAGGACTCG	GTTTTAGAGCTAGAAATAGCAAGTTAAAATAAGG
ERCC6_9	GTGGAAAGGACGAAACACCG	TCATTGTATCTCGTAATCAG	GTTTTAGAGCTAGAAATAGCAAGTTAAAATAAGG
ERCC6_10	GTGGAAAGGACGAAACACCG	AAAATAACCTCCGAGAGCTG	GTTTTAGAGCTAGAAATAGCAAGTTAAAATAAGG
ERCC6L_1	GTGGAAAGGACGAAACACCG	ACCGACACCACCTACTTGAG	GTTTTAGAGCTAGAAATAGCAAGTTAAAATAAGG
ERCC6L_2	GTGGAAAGGACGAAACACCG	ATGCATCAAACATACCGGAA	GTTTTAGAGCTAGAAATAGCAAGTTAAAATAAGG
ERCC6L_3	GTGGAAAGGACGAAACACCG	TTATTTTATGTGCTTCATCG	GTTTTAGAGCTAGAAATAGCAAGTTAAAATAAGG
ERCC6L_4	GTGGAAAGGACGAAACACCG	ATTAACTGCAGCAACTAGAG	GTTTTAGAGCTAGAAATAGCAAGTTAAAATAAGG
ERCC6L_5	GTGGAAAGGACGAAACACCG	CTGCTTACCACTCAAGTAGG	GTTTTAGAGCTAGAAATAGCAAGTTAAAATAAGG
ERCC6L_6	GTGGAAAGGACGAAACACCG	CCGAAGGTTTCCGGAAGCCG	GTTTTAGAGCTAGAAATAGCAAGTTAAAATAAGG
ERCC6L_7	GTGGAAAGGACGAAACACCG	CGAGGCCTTGAGCCCAGAGC	GTTTTAGAGCTAGAAATAGCAAGTTAAAATAAGG
ERCC6L_8	GTGGAAAGGACGAAACACCG	AGGTAATGAGCAGCCTGCTC	GTTTTAGAGCTAGAAATAGCAAGTTAAAATAAGG
ERCC6L_9	GTGGAAAGGACGAAACACCG	CCTCGGCTTCCGGAAACCTT	GTTTTAGAGCTAGAAATAGCAAGTTAAAATAAGG
ERCC6L_10	GTGGAAAGGACGAAACACCG	GGGCTCAAGGCCTCGGCTTC	GTTTTAGAGCTAGAAATAGCAAGTTAAAATAAGG
ERCC6L2_1	GTGGAAAGGACGAAACACCG	AGAACATGGTCAGAGACACA	GTTTTAGAGCTAGAAATAGCAAGTTAAAATAAGG
ERCC6L2_2	GTGGAAAGGACGAAACACCG	AGAACAACATGAAGGAACTG	GTTTTAGAGCTAGAAATAGCAAGTTAAAATAAGG
ERCC6L2_3	GTGGAAAGGACGAAACACCG	TCTGAAGGATGGTTCCAGTG	GTTTTAGAGCTAGAAATAGCAAGTTAAAATAAGG
ERCC6L2_4	GTGGAAAGGACGAAACACCG	TGATGGAAGTACAAAATCAG	GTTTTAGAGCTAGAAATAGCAAGTTAAAATAAGG
ERCC6L2_5	GTGGAAAGGACGAAACACCG	TCAAACAGTGTTAGAAACAG	GTTTTAGAGCTAGAAATAGCAAGTTAAAATAAGG
ERCC6L2_6	GTGGAAAGGACGAAACACCG	CAGTTGTAGAGGACAGAAAG	GTTTTAGAGCTAGAAATAGCAAGTTAAAATAAGG
ERCC6L2_7	GTGGAAAGGACGAAACACCG	TCATTGGCTGGATTCCAAGT	GTTTTAGAGCTAGAAATAGCAAGTTAAAATAAGG
ERCC6L2_8	GTGGAAAGGACGAAACACCG	TGTAAGGTAACTGAGATACA	GTTTTAGAGCTAGAAATAGCAAGTTAAAATAAGG
ERCC6L2_9	GTGGAAAGGACGAAACACCG	TTTTCTGACCCAGTAGAACA	GTTTTAGAGCTAGAAATAGCAAGTTAAAATAAGG
ERCC6L2_10	GTGGAAAGGACGAAACACCG	GCATAAAAAGGGAACTCGTG	GTTTTAGAGCTAGAAATAGCAAGTTAAAATAAGG
ERCC8_1	GTGGAAAGGACGAAACACCG	ACAGTGTGGAGACTGTACAG	GTTTTAGAGCTAGAAATAGCAAGTTAAAATAAGG
ERCC8_2	GTGGAAAGGACGAAACACCG	TGATGTTCACAGATACAGTG	GTTTTAGAGCTAGAAATAGCAAGTTAAAATAAGG
ERCC8_3	GTGGAAAGGACGAAACACCG	TATCTGTACCAACAGTGAGG	GTTTTAGAGCTAGAAATAGCAAGTTAAAATAAGG
ERCC8_4	GTGGAAAGGACGAAACACCG	GATTATCTGTACCAACAGTG	GTTTTAGAGCTAGAAATAGCAAGTTAAAATAAGG
ERCC8_5	GTGGAAAGGACGAAACACCG	GCCAAGATATAGTCATAACG	GTTTTAGAGCTAGAAATAGCAAGTTAAAATAAGG
ERCC8_6	GTGGAAAGGACGAAACACCG	GTGAACATGCCAGTGTCATG	GTTTTAGAGCTAGAAATAGCAAGTTAAAATAAGG
ERCC8_7	GTGGAAAGGACGAAACACCG	TTGGTACAGATAATCGAATG	GTTTTAGAGCTAGAAATAGCAAGTTAAAATAAGG
ERCC8_8	GTGGAAAGGACGAAACACCG	GGACTTCACCTCCTCACTGT	GTTTTAGAGCTAGAAATAGCAAGTTAAAATAAGG
ERCC8_9	GTGGAAAGGACGAAACACCG	CAGTGGTATCCTCATGACAC	GTTTTAGAGCTAGAAATAGCAAGTTAAAATAAGG
ERCC8_10	GTGGAAAGGACGAAACACCG	ATAGTCATAACGTGGAGACC	GTTTTAGAGCTAGAAATAGCAAGTTAAAATAAGG
ESCO1_1	GTGGAAAGGACGAAACACCG	CAAGCTAGAAAACAGTCCAG	GTTTTAGAGCTAGAAATAGCAAGTTAAAATAAGG
ESCO1_2	GTGGAAAGGACGAAACACCG	CAAGCAGGAAAGAGCAAACG	GTTTTAGAGCTAGAAATAGCAAGTTAAAATAAGG
ESCO1_3	GTGGAAAGGACGAAACACCG	ACCTGTGCCTGTAACTTCTG	GTTTTAGAGCTAGAAATAGCAAGTTAAAATAAGG
ESCO1_4	GTGGAAAGGACGAAACACCG	AGCTTAACCGGAGATCACAA	GTTTTAGAGCTAGAAATAGCAAGTTAAAATAAGG
ESCO1_5	GTGGAAAGGACGAAACACCG	AAGGCTACAACAATTAACAG	GTTTTAGAGCTAGAAATAGCAAGTTAAAATAAGG
ESCO1_6	GTGGAAAGGACGAAACACCG	TGTAGTTCTCAATGCACGCA	GTTTTAGAGCTAGAAATAGCAAGTTAAAATAAGG
ESCO1_7	GTGGAAAGGACGAAACACCG	GGGTATTCAGCATGATGCGT	GTTTTAGAGCTAGAAATAGCAAGTTAAAATAAGG
ESCO1_8	GTGGAAAGGACGAAACACCG	GCAGCAGTAACATTTTCCAC	GTTTTAGAGCTAGAAATAGCAAGTTAAAATAAGG
ESCO1_9	GTGGAAAGGACGAAACACCG	AGTAGTTGGCTGCCTAATTG	GTTTTAGAGCTAGAAATAGCAAGTTAAAATAAGG
ESCO1_10	GTGGAAAGGACGAAACACCG	TTTGGAGATAACAATTCCAA	GTTTTAGAGCTAGAAATAGCAAGTTAAAATAAGG
ESCO2_1	GTGGAAAGGACGAAACACCG	CCACAAGTTACACTCCAGGG	GTTTTAGAGCTAGAAATAGCAAGTTAAAATAAGG
ESCO2_2	GTGGAAAGGACGAAACACCG	ACTGAAGATTGGATAGACAG	GTTTTAGAGCTAGAAATAGCAAGTTAAAATAAGG
ESCO2_3	GTGGAAAGGACGAAACACCG	TGATTCCTTCCAGAAACCTG	GTTTTAGAGCTAGAAATAGCAAGTTAAAATAAGG
ESCO2_4	GTGGAAAGGACGAAACACCG	AGCATGTACAGCATCACCAC	GTTTTAGAGCTAGAAATAGCAAGTTAAAATAAGG
ESCO2_5	GTGGAAAGGACGAAACACCG	ATTTTTTGGCTCAGAACCCG	GTTTTAGAGCTAGAAATAGCAAGTTAAAATAAGG
ESCO2_6	GTGGAAAGGACGAAACACCG	CATCACCACAGGTTTCTGGA	GTTTTAGAGCTAGAAATAGCAAGTTAAAATAAGG
ESCO2_7	GTGGAAAGGACGAAACACCG	ACATAAAGTTGATAAAAATG	GTTTTAGAGCTAGAAATAGCAAGTTAAAATAAGG
ESCO2_8	GTGGAAAGGACGAAACACCG	TTAGCAGTTAAACTCTTCTG	GTTTTAGAGCTAGAAATAGCAAGTTAAAATAAGG
ESCO2_9	GTGGAAAGGACGAAACACCG	ATTGTGACAGAAAAAATGCA	GTTTTAGAGCTAGAAATAGCAAGTTAAAATAAGG
ESCO2_10	GTGGAAAGGACGAAACACCG	CAGCTCTTACTCCAAGGAAG	GTTTTAGAGCTAGAAATAGCAAGTTAAAATAAGG
ESPL1_1	GTGGAAAGGACGAAACACCG	GTACTGACAAGCGAGAATGG	GTTTTAGAGCTAGAAATAGCAAGTTAAAATAAGG
ESPL1_2	GTGGAAAGGACGAAACACCG	CAGGAGCTGCTACAGGACTG	GTTTTAGAGCTAGAAATAGCAAGTTAAAATAAGG
ESPL1_3	GTGGAAAGGACGAAACACCG	TTGATGGGCAGGCTGTCCTG	GTTTTAGAGCTAGAAATAGCAAGTTAAAATAAGG
ESPL1_4	GTGGAAAGGACGAAACACCG	AGCGAGAATGGTGGACAGGG	GTTTTAGAGCTAGAAATAGCAAGTTAAAATAAGG
ESPL1_5	GTGGAAAGGACGAAACACCG	GGAATCTGCACACTGACTGG	GTTTTAGAGCTAGAAATAGCAAGTTAAAATAAGG
ESPL1_6	GTGGAAAGGACGAAACACCG	GAGCTCCTGAATGAGGCAGT	GTTTTAGAGCTAGAAATAGCAAGTTAAAATAAGG
ESPL1_7	GTGGAAAGGACGAAACACCG	TGGAGTAGCTGAGTAGGAAG	GTTTTAGAGCTAGAAATAGCAAGTTAAAATAAGG
ESPL1_8	GTGGAAAGGACGAAACACCG	TGAAGCTGGCTGGAGAGGAG	GTTTTAGAGCTAGAAATAGCAAGTTAAAATAAGG
ESPL1_9	GTGGAAAGGACGAAACACCG	GCTGAGTAGGAAGCGGAAGG	GTTTTAGAGCTAGAAATAGCAAGTTAAAATAAGG
ESPL1_10	GTGGAAAGGACGAAACACCG	GTAGCTGAGTAGGAAGCGGA	GTTTTAGAGCTAGAAATAGCAAGTTAAAATAAGG
ETAA1_1	GTGGAAAGGACGAAACACCG	AGGTGTCAACCCATTACTGG	GTTTTAGAGCTAGAAATAGCAAGTTAAAATAAGG
ETAA1_2	GTGGAAAGGACGAAACACCG	GTTAAGCCAAGAACTGCCAG	GTTTTAGAGCTAGAAATAGCAAGTTAAAATAAGG
ETAA1_3	GTGGAAAGGACGAAACACCG	TGAAATCTCATCACTATCTG	GTTTTAGAGCTAGAAATAGCAAGTTAAAATAAGG
ETAA1_4	GTGGAAAGGACGAAACACCG	ACTCTACTGAAGCTTCTGAA	GTTTTAGAGCTAGAAATAGCAAGTTAAAATAAGG
ETAA1_5	GTGGAAAGGACGAAACACCG	GGTTCTACTCAGAAATGTAG	GTTTTAGAGCTAGAAATAGCAAGTTAAAATAAGG
ETAA1_6	GTGGAAAGGACGAAACACCG	TGATTCAAGAGCAAAACAAG	GTTTTAGAGCTAGAAATAGCAAGTTAAAATAAGG
ETAA1_7	GTGGAAAGGACGAAACACCG	CAAATTCTATGCTGGACATG	GTTTTAGAGCTAGAAATAGCAAGTTAAAATAAGG
ETAA1_8	GTGGAAAGGACGAAACACCG	AGTTCTCCTAATGATCCAGA	GTTTTAGAGCTAGAAATAGCAAGTTAAAATAAGG
ETAA1_9	GTGGAAAGGACGAAACACCG	TTTGCTACACTGGGAGTACA	GTTTTAGAGCTAGAAATAGCAAGTTAAAATAAGG
ETAA1_10	GTGGAAAGGACGAAACACCG	TGGATCATTAGGAGAACTGA	GTTTTAGAGCTAGAAATAGCAAGTTAAAATAAGG
EXO1_1	GTGGAAAGGACGAAACACCG	CAGCTTCATAGGGAGCCACG	GTTTTAGAGCTAGAAATAGCAAGTTAAAATAAGG
EXO1_2	GTGGAAAGGACGAAACACCG	TCAGGGGGTAGATTGCCTCG	GTTTTAGAGCTAGAAATAGCAAGTTAAAATAAGG
EXO1_3	GTGGAAAGGACGAAACACCG	GTTGGCCTATCTTAACAAAG	GTTTTAGAGCTAGAAATAGCAAGTTAAAATAAGG
EXO1_4	GTGGAAAGGACGAAACACCG	TGTGCAAGCCATAATTACAG	GTTTTAGAGCTAGAAATAGCAAGTTAAAATAAGG
EXO1_5	GTGGAAAGGACGAAACACCG	CTTCAGAACCCATCCATGTG	GTTTTAGAGCTAGAAATAGCAAGTTAAAATAAGG
EXO1_6	GTGGAAAGGACGAAACACCG	ACATATTGCTGGCTTCACAA	GTTTTAGAGCTAGAAATAGCAAGTTAAAATAAGG
EXO1_7	GTGGAAAGGACGAAACACCG	TAAAGGGCAGGTAGTAGCTG	GTTTTAGAGCTAGAAATAGCAAGTTAAAATAAGG
EXO1_8	GTGGAAAGGACGAAACACCG	CCTTTTTACAGCCAAAAGCT	GTTTTAGAGCTAGAAATAGCAAGTTAAAATAAGG
EXO1_9	GTGGAAAGGACGAAACACCG	TGTGAGGAAGTATAAAGGGC	GTTTTAGAGCTAGAAATAGCAAGTTAAAATAAGG
EXO1_10	GTGGAAAGGACGAAACACCG	GAAATTGATCAAGCTCGGCT	GTTTTAGAGCTAGAAATAGCAAGTTAAAATAAGG
EZH2_1	GTGGAAAGGACGAAACACCG	GCAAGAACTGCAGTATTCAG	GTTTTAGAGCTAGAAATAGCAAGTTAAAATAAGG
EZH2_2	GTGGAAAGGACGAAACACCG	ATTGCTGGCACCATCTGACG	GTTTTAGAGCTAGAAATAGCAAGTTAAAATAAGG
EZH2_3	GTGGAAAGGACGAAACACCG	GTTAACGGTGATCACAGGAT	GTTTTAGAGCTAGAAATAGCAAGTTAAAATAAGG
EZH2_4	GTGGAAAGGACGAAACACCG	CATCTGACGTGGCAGGCTGG	GTTTTAGAGCTAGAAATAGCAAGTTAAAATAAGG
EZH2_5	GTGGAAAGGACGAAACACCG	AACGAATTTTGTTACCCTTG	GTTTTAGAGCTAGAAATAGCAAGTTAAAATAAGG
EZH2_6	GTGGAAAGGACGAAACACCG	CAAGATGAAGCTGACAGAAG	GTTTTAGAGCTAGAAATAGCAAGTTAAAATAAGG
EZH2_7	GTGGAAAGGACGAAACACCG	TGATGGTTAACGGTGATCAC	GTTTTAGAGCTAGAAATAGCAAGTTAAAATAAGG
EZH2_8	GTGGAAAGGACGAAACACCG	TGTGGTGGATGCAACCCGCA	GTTTTAGAGCTAGAAATAGCAAGTTAAAATAAGG
EZH2_9	GTGGAAAGGACGAAACACCG	ATGAATTCATTTTTCTGCAC	GTTTTAGAGCTAGAAATAGCAAGTTAAAATAAGG
EZH2_10	GTGGAAAGGACGAAACACCG	AATTCGTTTTGCAAATCATT	GTTTTAGAGCTAGAAATAGCAAGTTAAAATAAGG
FAM111A_1	GTGGAAAGGACGAAACACCG	AAAGAGATAGAAACTCACCA	GTTTTAGAGCTAGAAATAGCAAGTTAAAATAAGG
FAM111A_2	GTGGAAAGGACGAAACACCG	TGTGTTGAGAGAACAAATCG	GTTTTAGAGCTAGAAATAGCAAGTTAAAATAAGG
FAM111A_3	GTGGAAAGGACGAAACACCG	AAGAGCCACAACTAATACCC	GTTTTAGAGCTAGAAATAGCAAGTTAAAATAAGG
FAM111A_4	GTGGAAAGGACGAAACACCG	CACCTTCAGGGAAACAACTG	GTTTTAGAGCTAGAAATAGCAAGTTAAAATAAGG
FAM111A_5	GTGGAAAGGACGAAACACCG	TGTAGAAATGATGAGTGATG	GTTTTAGAGCTAGAAATAGCAAGTTAAAATAAGG
FAM111A_6	GTGGAAAGGACGAAACACCG	GATTTGTTCTCTCAACACAC	GTTTTAGAGCTAGAAATAGCAAGTTAAAATAAGG
FAM111A_7	GTGGAAAGGACGAAACACCG	TCCTTTAAAAACAAAGCAGG	GTTTTAGAGCTAGAAATAGCAAGTTAAAATAAGG
FAM111A_8	GTGGAAAGGACGAAACACCG	TTACCTTGAAGGTAAACCAC	GTTTTAGAGCTAGAAATAGCAAGTTAAAATAAGG
FAM111A_9	GTGGAAAGGACGAAACACCG	TTATGAAGAGCTAAAAGACA	GTTTTAGAGCTAGAAATAGCAAGTTAAAATAAGG
FAM111A_10	GTGGAAAGGACGAAACACCG	GCTGTAAGAAGCAGAGGTCA	GTTTTAGAGCTAGAAATAGCAAGTTAAAATAAGG
FAM175A_1	GTGGAAAGGACGAAACACCG	TACTGCTCGGCTAAAACCAG	GTTTTAGAGCTAGAAATAGCAAGTTAAAATAAGG
FAM175A_2	GTGGAAAGGACGAAACACCG	GTGTTAATAGCAGAAAAACA	GTTTTAGAGCTAGAAATAGCAAGTTAAAATAAGG
FAM175A_3	GTGGAAAGGACGAAACACCG	TGATCTGATCTGAATGACGA	GTTTTAGAGCTAGAAATAGCAAGTTAAAATAAGG
FAM175A_4	GTGGAAAGGACGAAACACCG	AGATCATGACGTTTAGAGAG	GTTTTAGAGCTAGAAATAGCAAGTTAAAATAAGG
FAM175A_5	GTGGAAAGGACGAAACACCG	CATGGAGGGGGAGAGTACGT	GTTTTAGAGCTAGAAATAGCAAGTTAAAATAAGG
FAM175A_6	GTGGAAAGGACGAAACACCG	AAGCTGCTCTACTCATCGAC	GTTTTAGAGCTAGAAATAGCAAGTTAAAATAAGG
FAM175A_7	GTGGAAAGGACGAAACACCG	GCTAAAACCAGTGGACATAC	GTTTTAGAGCTAGAAATAGCAAGTTAAAATAAGG
FAM175A_8	GTGGAAAGGACGAAACACCG	ATAGCAGAAAAACAAGGTCT	GTTTTAGAGCTAGAAATAGCAAGTTAAAATAAGG
FAM175A_9	GTGGAAAGGACGAAACACCG	TTGTTCAGACATGCCCAGAT	GTTTTAGAGCTAGAAATAGCAAGTTAAAATAAGG
FAM175A_10	GTGGAAAGGACGAAACACCG	GTGCTCTCGGGCTTTGTGCT	GTTTTAGAGCTAGAAATAGCAAGTTAAAATAAGG
FAM35A_1	GTGGAAAGGACGAAACACCG	GCCTCGGAGGAAGATCTCTG	GTTTTAGAGCTAGAAATAGCAAGTTAAAATAAGG
FAM35A_2	GTGGAAAGGACGAAACACCG	ACCTCAGAGATCTTCCTCCG	GTTTTAGAGCTAGAAATAGCAAGTTAAAATAAGG
FAM35A_3	GTGGAAAGGACGAAACACCG	CAACAACTCTTAGTACTGCG	GTTTTAGAGCTAGAAATAGCAAGTTAAAATAAGG
FAM35A_4	GTGGAAAGGACGAAACACCG	TCTATACTGTTCACCCTCTG	GTTTTAGAGCTAGAAATAGCAAGTTAAAATAAGG
FAM35A_5	GTGGAAAGGACGAAACACCG	GAAAAAAGTTATGTTAACAG	GTTTTAGAGCTAGAAATAGCAAGTTAAAATAAGG
FAM35A_6	GTGGAAAGGACGAAACACCG	CGAACGCAGTAGATAAGTCA	GTTTTAGAGCTAGAAATAGCAAGTTAAAATAAGG
FAM35A_7	GTGGAAAGGACGAAACACCG	TCAATGGCAGTCATTAACGC	GTTTTAGAGCTAGAAATAGCAAGTTAAAATAAGG
FAM35A_8	GTGGAAAGGACGAAACACCG	AAACATCAGCCAGATATATG	GTTTTAGAGCTAGAAATAGCAAGTTAAAATAAGG
FAM35A_9	GTGGAAAGGACGAAACACCG	TAAAAAAGCAACCTGGCTGG	GTTTTAGAGCTAGAAATAGCAAGTTAAAATAAGG
FAM35A_10	GTGGAAAGGACGAAACACCG	TATACTGGTTGTGCAAAATG	GTTTTAGAGCTAGAAATAGCAAGTTAAAATAAGG
FAN1_1	GTGGAAAGGACGAAACACCG	AAGATTTACCACTCTTCCTG	GTTTTAGAGCTAGAAATAGCAAGTTAAAATAAGG
FAN1_2	GTGGAAAGGACGAAACACCG	ACTGTGGATTTGGAACTCTG	GTTTTAGAGCTAGAAATAGCAAGTTAAAATAAGG
FAN1_3	GTGGAAAGGACGAAACACCG	TGCATGGAGTAACATCCAAG	GTTTTAGAGCTAGAAATAGCAAGTTAAAATAAGG
FAN1_4	GTGGAAAGGACGAAACACCG	GCTGATTCATGATGCCCCCG	GTTTTAGAGCTAGAAATAGCAAGTTAAAATAAGG
FAN1_5	GTGGAAAGGACGAAACACCG	AGAAGTGGTTGAAAAACGTG	GTTTTAGAGCTAGAAATAGCAAGTTAAAATAAGG
FAN1_6	GTGGAAAGGACGAAACACCG	GACTATCAAGTGCATCACAG	GTTTTAGAGCTAGAAATAGCAAGTTAAAATAAGG
FAN1_7	GTGGAAAGGACGAAACACCG	GCACCACAAGGAAACTCCGA	GTTTTAGAGCTAGAAATAGCAAGTTAAAATAAGG
FAN1_8	GTGGAAAGGACGAAACACCG	CTCGCTGATACAGTGAAAGG	GTTTTAGAGCTAGAAATAGCAAGTTAAAATAAGG
FAN1_9	GTGGAAAGGACGAAACACCG	GGGCAGGCAAGTTTAGCAGG	GTTTTAGAGCTAGAAATAGCAAGTTAAAATAAGG
FAN1_10	GTGGAAAGGACGAAACACCG	CTCCACAGAGCACAGGACCG	GTTTTAGAGCTAGAAATAGCAAGTTAAAATAAGG
FANCA_1	GTGGAAAGGACGAAACACCG	GACACACAGAACCTTCCGAG	GTTTTAGAGCTAGAAATAGCAAGTTAAAATAAGG
FANCA_2	GTGGAAAGGACGAAACACCG	GTCTGCGGAAAATCTCAAAG	GTTTTAGAGCTAGAAATAGCAAGTTAAAATAAGG
FANCA_3	GTGGAAAGGACGAAACACCG	CCAATGAGATGTAGTCTGTG	GTTTTAGAGCTAGAAATAGCAAGTTAAAATAAGG
FANCA_4	GTGGAAAGGACGAAACACCG	AGAGAGAGTGGAGCTTTGCG	GTTTTAGAGCTAGAAATAGCAAGTTAAAATAAGG
FANCA_5	GTGGAAAGGACGAAACACCG	GATTGACTGTGACAGTTCTG	GTTTTAGAGCTAGAAATAGCAAGTTAAAATAAGG
FANCA_6	GTGGAAAGGACGAAACACCG	TGACTGAAGAACCTCTTCAG	GTTTTAGAGCTAGAAATAGCAAGTTAAAATAAGG
FANCA_7	GTGGAAAGGACGAAACACCG	ATGCTTCCATCTGTTCACAA	GTTTTAGAGCTAGAAATAGCAAGTTAAAATAAGG
FANCA_8	GTGGAAAGGACGAAACACCG	CTCAGATCTGAGAAGAACTG	GTTTTAGAGCTAGAAATAGCAAGTTAAAATAAGG
FANCA_9	GTGGAAAGGACGAAACACCG	TATGAAGTCGACCATCAGGG	GTTTTAGAGCTAGAAATAGCAAGTTAAAATAAGG
FANCA_10	GTGGAAAGGACGAAACACCG	CTGCCGCAGAGGACAGACGA	GTTTTAGAGCTAGAAATAGCAAGTTAAAATAAGG
FANCB_1	GTGGAAAGGACGAAACACCG	ACAAGAGAATCGTTACCTGG	GTTTTAGAGCTAGAAATAGCAAGTTAAAATAAGG
FANCB_2	GTGGAAAGGACGAAACACCG	ACCACACTGCTGTAAGCAGG	GTTTTAGAGCTAGAAATAGCAAGTTAAAATAAGG
FANCB_3	GTGGAAAGGACGAAACACCG	AAAGATCGTTATGTTGTGTG	GTTTTAGAGCTAGAAATAGCAAGTTAAAATAAGG
FANCB_4	GTGGAAAGGACGAAACACCG	AGAAGAATGGTATTTGACAG	GTTTTAGAGCTAGAAATAGCAAGTTAAAATAAGG
FANCB_5	GTGGAAAGGACGAAACACCG	GTTCAACTTATGGATTCAGG	GTTTTAGAGCTAGAAATAGCAAGTTAAAATAAGG
FANCB_6	GTGGAAAGGACGAAACACCG	TCCTCCTGCTTACAGCAGTG	GTTTTAGAGCTAGAAATAGCAAGTTAAAATAAGG
FANCB_7	GTGGAAAGGACGAAACACCG	CAAATTATGGAGAGAGAAAG	GTTTTAGAGCTAGAAATAGCAAGTTAAAATAAGG
FANCB_8	GTGGAAAGGACGAAACACCG	AAAGGAATGTTGTTTATCTG	GTTTTAGAGCTAGAAATAGCAAGTTAAAATAAGG
FANCB_9	GTGGAAAGGACGAAACACCG	TGATAATACGTCAAGTGCAG	GTTTTAGAGCTAGAAATAGCAAGTTAAAATAAGG
FANCB_10	GTGGAAAGGACGAAACACCG	CCCTGAATTCAATGAAGGTG	GTTTTAGAGCTAGAAATAGCAAGTTAAAATAAGG
FANCC_1	GTGGAAAGGACGAAACACCG	TCTGCTGCCTCCCATCACGG	GTTTTAGAGCTAGAAATAGCAAGTTAAAATAAGG
FANCC_2	GTGGAAAGGACGAAACACCG	CAACCCGGAATATGGCAGGG	GTTTTAGAGCTAGAAATAGCAAGTTAAAATAAGG
FANCC_3	GTGGAAAGGACGAAACACCG	GCAAGACACCTGTCTTCACG	GTTTTAGAGCTAGAAATAGCAAGTTAAAATAAGG
FANCC_4	GTGGAAAGGACGAAACACCG	GTTCTTTGAGGCTGTAAACG	GTTTTAGAGCTAGAAATAGCAAGTTAAAATAAGG
FANCC_5	GTGGAAAGGACGAAACACCG	GTTCACGTCCATGACAGATG	GTTTTAGAGCTAGAAATAGCAAGTTAAAATAAGG
FANCC_6	GTGGAAAGGACGAAACACCG	AGGGTCTTGCAGCAGCACCA	GTTTTAGAGCTAGAAATAGCAAGTTAAAATAAGG
FANCC_7	GTGGAAAGGACGAAACACCG	TGCTTCTGGACATTGCCAGG	GTTTTAGAGCTAGAAATAGCAAGTTAAAATAAGG
FANCC_8	GTGGAAAGGACGAAACACCG	TCTGGCTGGAGGATTTCCTG	GTTTTAGAGCTAGAAATAGCAAGTTAAAATAAGG
FANCC_9	GTGGAAAGGACGAAACACCG	CCTCAAAGAACTCTGGCTGG	GTTTTAGAGCTAGAAATAGCAAGTTAAAATAAGG
FANCC_10	GTGGAAAGGACGAAACACCG	CTGCGTAAACACCTGAATAG	GTTTTAGAGCTAGAAATAGCAAGTTAAAATAAGG
FANCD2_1	GTGGAAAGGACGAAACACCG	ATGAACCAACTGCAACAAGG	GTTTTAGAGCTAGAAATAGCAAGTTAAAATAAGG
FANCD2_2	GTGGAAAGGACGAAACACCG	AAATACGGAGCCAGGCACAG	GTTTTAGAGCTAGAAATAGCAAGTTAAAATAAGG
FANCD2_3	GTGGAAAGGACGAAACACCG	AACACAGGAGTCCACTACGA	GTTTTAGAGCTAGAAATAGCAAGTTAAAATAAGG
FANCD2_4	GTGGAAAGGACGAAACACCG	AAGTCCTGAGAAAACAGCAG	GTTTTAGAGCTAGAAATAGCAAGTTAAAATAAGG
FANCD2_5	GTGGAAAGGACGAAACACCG	TAGTAAAGTGCAGAGGCCTG	GTTTTAGAGCTAGAAATAGCAAGTTAAAATAAGG
FANCD2_6	GTGGAAAGGACGAAACACCG	GGAATGAACCAACTGCAACA	GTTTTAGAGCTAGAAATAGCAAGTTAAAATAAGG
FANCD2_7	GTGGAAAGGACGAAACACCG	TCAGGAAATCAAGAAAGCAG	GTTTTAGAGCTAGAAATAGCAAGTTAAAATAAGG
FANCD2_8	GTGGAAAGGACGAAACACCG	GTTTTGTAGAGATACCTCAG	GTTTTAGAGCTAGAAATAGCAAGTTAAAATAAGG
FANCD2_9	GTGGAAAGGACGAAACACCG	CAGGACTTTGCAAAAGATGG	GTTTTAGAGCTAGAAATAGCAAGTTAAAATAAGG
FANCD2_10	GTGGAAAGGACGAAACACCG	CTAGTTCAGCCATCATCACA	GTTTTAGAGCTAGAAATAGCAAGTTAAAATAAGG
FANCE_1	GTGGAAAGGACGAAACACCG	GAAACGCAGAAAGGACTCAG	GTTTTAGAGCTAGAAATAGCAAGTTAAAATAAGG
FANCE_2	GTGGAAAGGACGAAACACCG	AGAAGCTGTAGCTCAACTGG	GTTTTAGAGCTAGAAATAGCAAGTTAAAATAAGG
FANCE_3	GTGGAAAGGACGAAACACCG	GATTGCCCCGGATATGCCAG	GTTTTAGAGCTAGAAATAGCAAGTTAAAATAAGG
FANCE_4	GTGGAAAGGACGAAACACCG	CATGGCAGTTAAGACTGGCG	GTTTTAGAGCTAGAAATAGCAAGTTAAAATAAGG
FANCE_5	GTGGAAAGGACGAAACACCG	TCTCAGACCTCGGTCTCCTG	GTTTTAGAGCTAGAAATAGCAAGTTAAAATAAGG
FANCE_6	GTGGAAAGGACGAAACACCG	TGTTGCAGTCACTCCTAGAG	GTTTTAGAGCTAGAAATAGCAAGTTAAAATAAGG
FANCE_7	GTGGAAAGGACGAAACACCG	TCAGGGCAGTTGTAAGCAGG	GTTTTAGAGCTAGAAATAGCAAGTTAAAATAAGG
FANCE_8	GTGGAAAGGACGAAACACCG	AGCTCCAAAGTCTATGTAGG	GTTTTAGAGCTAGAAATAGCAAGTTAAAATAAGG
FANCE_9	GTGGAAAGGACGAAACACCG	GAGCTTGGCATAGGCCATGG	GTTTTAGAGCTAGAAATAGCAAGTTAAAATAAGG
FANCE_10	GTGGAAAGGACGAAACACCG	TGTATATTTGGCACAGAAGG	GTTTTAGAGCTAGAAATAGCAAGTTAAAATAAGG
FANCG_1	GTGGAAAGGACGAAACACCG	GGACTGGAATGGGTAGCCAG	GTTTTAGAGCTAGAAATAGCAAGTTAAAATAAGG
FANCG_2	GTGGAAAGGACGAAACACCG	TGGGTAGCAGAGATGATGTG	GTTTTAGAGCTAGAAATAGCAAGTTAAAATAAGG
FANCG_3	GTGGAAAGGACGAAACACCG	CAGTTGCTGATAGAGCCTAG	GTTTTAGAGCTAGAAATAGCAAGTTAAAATAAGG
FANCG_4	GTGGAAAGGACGAAACACCG	CAGTCCACGACTAATTAGGG	GTTTTAGAGCTAGAAATAGCAAGTTAAAATAAGG
FANCG_5	GTGGAAAGGACGAAACACCG	AAGTACAACAGTGCTCTCTG	GTTTTAGAGCTAGAAATAGCAAGTTAAAATAAGG
FANCG_6	GTGGAAAGGACGAAACACCG	GGTAGGCAAATGCTGTCAGG	GTTTTAGAGCTAGAAATAGCAAGTTAAAATAAGG
FANCG_7	GTGGAAAGGACGAAACACCG	TAGGCTCTATCAGCAACTGG	GTTTTAGAGCTAGAAATAGCAAGTTAAAATAAGG
FANCG_8	GTGGAAAGGACGAAACACCG	AGATGCCTTGACTCTATGTG	GTTTTAGAGCTAGAAATAGCAAGTTAAAATAAGG
FANCG_9	GTGGAAAGGACGAAACACCG	GCAGGGATGTAAGTCAGATG	GTTTTAGAGCTAGAAATAGCAAGTTAAAATAAGG
FANCG_10	GTGGAAAGGACGAAACACCG	AGATGCCAGAAAAGGAACCA	GTTTTAGAGCTAGAAATAGCAAGTTAAAATAAGG
FANCI_1	GTGGAAAGGACGAAACACCG	CAGCACAATGAGGAACAGAG	GTTTTAGAGCTAGAAATAGCAAGTTAAAATAAGG
FANCI_2	GTGGAAAGGACGAAACACCG	AAATGAAACCAAGTTCTACG	GTTTTAGAGCTAGAAATAGCAAGTTAAAATAAGG
FANCI_3	GTGGAAAGGACGAAACACCG	TCTGCCATCAGGCAGCTGTG	GTTTTAGAGCTAGAAATAGCAAGTTAAAATAAGG
FANCI_4	GTGGAAAGGACGAAACACCG	CTATATCTCCCAGATGCCCG	GTTTTAGAGCTAGAAATAGCAAGTTAAAATAAGG
FANCI_5	GTGGAAAGGACGAAACACCG	ACTAGATAAGCAGCACAATG	GTTTTAGAGCTAGAAATAGCAAGTTAAAATAAGG
FANCI_6	GTGGAAAGGACGAAACACCG	AGAAGCTGATAGACCAAAGG	GTTTTAGAGCTAGAAATAGCAAGTTAAAATAAGG
FANCI_7	GTGGAAAGGACGAAACACCG	TGGCAAACATAGCTTTCCGA	GTTTTAGAGCTAGAAATAGCAAGTTAAAATAAGG
FANCI_8	GTGGAAAGGACGAAACACCG	ACTGCTAAGTAAATTCAACA	GTTTTAGAGCTAGAAATAGCAAGTTAAAATAAGG
FANCI_9	GTGGAAAGGACGAAACACCG	ACCAGAAGCTGATAGACCAA	GTTTTAGAGCTAGAAATAGCAAGTTAAAATAAGG
FANCI_10	GTGGAAAGGACGAAACACCG	AAATGAAAGAATAACACAGG	GTTTTAGAGCTAGAAATAGCAAGTTAAAATAAGG
FANCL_1	GTGGAAAGGACGAAACACCG	ATTTACCTGAGGTGTCCAGG	GTTTTAGAGCTAGAAATAGCAAGTTAAAATAAGG
FANCL_2	GTGGAAAGGACGAAACACCG	GTGTGTGATAATTCTCAGTG	GTTTTAGAGCTAGAAATAGCAAGTTAAAATAAGG
FANCL_3	GTGGAAAGGACGAAACACCG	AGGCTTGAGTAGAACTGGGG	GTTTTAGAGCTAGAAATAGCAAGTTAAAATAAGG
FANCL_4	GTGGAAAGGACGAAACACCG	TAAATATAGAGGTAGACCCC	GTTTTAGAGCTAGAAATAGCAAGTTAAAATAAGG
FANCL_5	GTGGAAAGGACGAAACACCG	GCTCCAAGAAAGAAGCACTC	GTTTTAGAGCTAGAAATAGCAAGTTAAAATAAGG
FANCL_6	GTGGAAAGGACGAAACACCG	CAGGCAACACTATCCTAAGG	GTTTTAGAGCTAGAAATAGCAAGTTAAAATAAGG
FANCL_7	GTGGAAAGGACGAAACACCG	TTTTTCTGGCTCAAGTACCC	GTTTTAGAGCTAGAAATAGCAAGTTAAAATAAGG
FANCL_8	GTGGAAAGGACGAAACACCG	CTTGAGTAGAACTGGGGAGG	GTTTTAGAGCTAGAAATAGCAAGTTAAAATAAGG
FANCL_9	GTGGAAAGGACGAAACACCG	ATCACACACTTGATCAGGAA	GTTTTAGAGCTAGAAATAGCAAGTTAAAATAAGG
FANCL_10	GTGGAAAGGACGAAACACCG	AAATAATCTGGTGATTCTGC	GTTTTAGAGCTAGAAATAGCAAGTTAAAATAAGG
FANCM_1	GTGGAAAGGACGAAACACCG	AGGTCATTTACCATGACCTG	GTTTTAGAGCTAGAAATAGCAAGTTAAAATAAGG
FANCM_2	GTGGAAAGGACGAAACACCG	CATCGTGAGTAATCGCATGG	GTTTTAGAGCTAGAAATAGCAAGTTAAAATAAGG
FANCM_3	GTGGAAAGGACGAAACACCG	GTAGTGAAACAGTTTCGTGA	GTTTTAGAGCTAGAAATAGCAAGTTAAAATAAGG
FANCM_4	GTGGAAAGGACGAAACACCG	CAAACCTTCTTCACCCACAC	GTTTTAGAGCTAGAAATAGCAAGTTAAAATAAGG
FANCM_5	GTGGAAAGGACGAAACACCG	GGTCTACACAAGCTTCCACC	GTTTTAGAGCTAGAAATAGCAAGTTAAAATAAGG
FANCM_6	GTGGAAAGGACGAAACACCG	ACCCTTCGTGCTTTTCCCTG	GTTTTAGAGCTAGAAATAGCAAGTTAAAATAAGG
FANCM_7	GTGGAAAGGACGAAACACCG	GTAATCGCATGGTGGTGGAA	GTTTTAGAGCTAGAAATAGCAAGTTAAAATAAGG
FANCM_8	GTGGAAAGGACGAAACACCG	TTACATCGTGAGTAATCGCA	GTTTTAGAGCTAGAAATAGCAAGTTAAAATAAGG
FANCM_9	GTGGAAAGGACGAAACACCG	GGAACCTGTATTCTTGTAGG	GTTTTAGAGCTAGAAATAGCAAGTTAAAATAAGG
FANCM_10	GTGGAAAGGACGAAACACCG	GCACCATATTTCCTTCCTGG	GTTTTAGAGCTAGAAATAGCAAGTTAAAATAAGG
FBXO5_1	GTGGAAAGGACGAAACACCG	TGAAGAAGGTAGCCTCCTGG	GTTTTAGAGCTAGAAATAGCAAGTTAAAATAAGG
FBXO5_2	GTGGAAAGGACGAAACACCG	CTGAAGGAAATTATAGCCAG	GTTTTAGAGCTAGAAATAGCAAGTTAAAATAAGG
FBXO5_3	GTGGAAAGGACGAAACACCG	TATTCTCTGGTTGAAGCATG	GTTTTAGAGCTAGAAATAGCAAGTTAAAATAAGG
FBXO5_4	GTGGAAAGGACGAAACACCG	GTTTAAGTCCGGAATGAACA	GTTTTAGAGCTAGAAATAGCAAGTTAAAATAAGG
FBXO5_5	GTGGAAAGGACGAAACACCG	AGTAGATCGGGAGATGCTGA	GTTTTAGAGCTAGAAATAGCAAGTTAAAATAAGG
FBXO5_6	GTGGAAAGGACGAAACACCG	TTTAGCACAACTCAGTGACA	GTTTTAGAGCTAGAAATAGCAAGTTAAAATAAGG
FBXO5_7	GTGGAAAGGACGAAACACCG	TGTTATGTTCAGAACCCCAC	GTTTTAGAGCTAGAAATAGCAAGTTAAAATAAGG
FBXO5_8	GTGGAAAGGACGAAACACCG	CAAACCAAGTTATCCAATCA	GTTTTAGAGCTAGAAATAGCAAGTTAAAATAAGG
FBXO5_9	GTGGAAAGGACGAAACACCG	ATCCGAGGGTCGAGGGCGCC	GTTTTAGAGCTAGAAATAGCAAGTTAAAATAAGG
FBXO5_10	GTGGAAAGGACGAAACACCG	TCTGAACATAACATATTCTC	GTTTTAGAGCTAGAAATAGCAAGTTAAAATAAGG
FEN1_1	GTGGAAAGGACGAAACACCG	GGCTGGCAAAGTCTATGCTG	GTTTTAGAGCTAGAAATAGCAAGTTAAAATAAGG
FEN1_2	GTGGAAAGGACGAAACACCG	TTATCTTGATGCACCCAGTG	GTTTTAGAGCTAGAAATAGCAAGTTAAAATAAGG
FEN1_3	GTGGAAAGGACGAAACACCG	GGTAGAACATGCCCATCAGG	GTTTTAGAGCTAGAAATAGCAAGTTAAAATAAGG
FEN1_4	GTGGAAAGGACGAAACACCG	AGTCTATGCTGCGGCTACCG	GTTTTAGAGCTAGAAATAGCAAGTTAAAATAAGG
FEN1_5	GTGGAAAGGACGAAACACCG	TCTCCATCATGCGAATGGTG	GTTTTAGAGCTAGAAATAGCAAGTTAAAATAAGG
FEN1_6	GTGGAAAGGACGAAACACCG	CATTAGCACAGGGCTGCCGA	GTTTTAGAGCTAGAAATAGCAAGTTAAAATAAGG
FEN1_7	GTGGAAAGGACGAAACACCG	GAACTGATAAATGCTCATAG	GTTTTAGAGCTAGAAATAGCAAGTTAAAATAAGG
FEN1_8	GTGGAAAGGACGAAACACCG	GGTGAGGCAGTCCATGTCCT	GTTTTAGAGCTAGAAATAGCAAGTTAAAATAAGG
FEN1_9	GTGGAAAGGACGAAACACCG	GAGCTACTTTGGCCGTAAGG	GTTTTAGAGCTAGAAATAGCAAGTTAAAATAAGG
FEN1_10	GTGGAAAGGACGAAACACCG	CATGCCCATCAGGTGGCTGG	GTTTTAGAGCTAGAAATAGCAAGTTAAAATAAGG
FIGNL1_1	GTGGAAAGGACGAAACACCG	CATGACACAGCTTTGCAGGG	GTTTTAGAGCTAGAAATAGCAAGTTAAAATAAGG
FIGNL1_2	GTGGAAAGGACGAAACACCG	TTGCAACAGCAAACAATGCA	GTTTTAGAGCTAGAAATAGCAAGTTAAAATAAGG
FIGNL1_3	GTGGAAAGGACGAAACACCG	TTCTAAATGGGTAGGTGAGG	GTTTTAGAGCTAGAAATAGCAAGTTAAAATAAGG
FIGNL1_4	GTGGAAAGGACGAAACACCG	TGAAGATCGTATCCTAGTGG	GTTTTAGAGCTAGAAATAGCAAGTTAAAATAAGG
FIGNL1_5	GTGGAAAGGACGAAACACCG	TCCTGGCTGAAGCTTCTGGG	GTTTTAGAGCTAGAAATAGCAAGTTAAAATAAGG
FIGNL1_6	GTGGAAAGGACGAAACACCG	TCCTTAACTTCTAAATGGGT	GTTTTAGAGCTAGAAATAGCAAGTTAAAATAAGG
FIGNL1_7	GTGGAAAGGACGAAACACCG	AACTTCTAAATGGGTAGGTG	GTTTTAGAGCTAGAAATAGCAAGTTAAAATAAGG
FIGNL1_8	GTGGAAAGGACGAAACACCG	GATTTGTTGCTCCCACCACT	GTTTTAGAGCTAGAAATAGCAAGTTAAAATAAGG
FIGNL1_9	GTGGAAAGGACGAAACACCG	AAGAAATTGATGAGGCTGCC	GTTTTAGAGCTAGAAATAGCAAGTTAAAATAAGG
FIGNL1_10	GTGGAAAGGACGAAACACCG	GTGCATTGTTTGCTGTTGCA	GTTTTAGAGCTAGAAATAGCAAGTTAAAATAAGG
GEN1_1	GTGGAAAGGACGAAACACCG	AAGTATCTCCATCATTGGTG	GTTTTAGAGCTAGAAATAGCAAGTTAAAATAAGG
GEN1_2	GTGGAAAGGACGAAACACCG	TGTGCTTATCTCAATGCTGG	GTTTTAGAGCTAGAAATAGCAAGTTAAAATAAGG
GEN1_3	GTGGAAAGGACGAAACACCG	ATTGTGTAACAGTCAACATG	GTTTTAGAGCTAGAAATAGCAAGTTAAAATAAGG
GEN1_4	GTGGAAAGGACGAAACACCG	AAGCTGATGTCATAAGCAAG	GTTTTAGAGCTAGAAATAGCAAGTTAAAATAAGG
GEN1_5	GTGGAAAGGACGAAACACCG	TCTGAGTCTCTGGGTGTGTG	GTTTTAGAGCTAGAAATAGCAAGTTAAAATAAGG
GEN1_6	GTGGAAAGGACGAAACACCG	GAGACTCAGATCAACTGCAA	GTTTTAGAGCTAGAAATAGCAAGTTAAAATAAGG
GEN1_7	GTGGAAAGGACGAAACACCG	ATCCCCTTGCGTAATCTTGG	GTTTTAGAGCTAGAAATAGCAAGTTAAAATAAGG
GEN1_8	GTGGAAAGGACGAAACACCG	ATGTGTGCTTATCTCAATGC	GTTTTAGAGCTAGAAATAGCAAGTTAAAATAAGG
GEN1_9	GTGGAAAGGACGAAACACCG	TTTCCCACCAAGATTACGCA	GTTTTAGAGCTAGAAATAGCAAGTTAAAATAAGG
GEN1_10	GTGGAAAGGACGAAACACCG	TTCCCCAGCAGCCTGAACCC	GTTTTAGAGCTAGAAATAGCAAGTTAAAATAAGG
GMNN_1	GTGGAAAGGACGAAACACCG	TTTCCTTTTGGACAAGCCTG	GTTTTAGAGCTAGAAATAGCAAGTTAAAATAAGG
GMNN_2	GTGGAAAGGACGAAACACCG	CACTTCCTTCCAATACTGAG	GTTTTAGAGCTAGAAATAGCAAGTTAAAATAAGG
GMNN_3	GTGGAAAGGACGAAACACCG	GCTTGTCCAAAAGGAAACAT	GTTTTAGAGCTAGAAATAGCAAGTTAAAATAAGG
GMNN_4	GTGGAAAGGACGAAACACCG	TCCATCCTCTCAGTATTGGA	GTTTTAGAGCTAGAAATAGCAAGTTAAAATAAGG
GMNN_5	GTGGAAAGGACGAAACACCG	AAATCTTGGAGGAGTCACCC	GTTTTAGAGCTAGAAATAGCAAGTTAAAATAAGG
GMNN_6	GTGGAAAGGACGAAACACCG	AGTGAAAATAAAAATCTTGG	GTTTTAGAGCTAGAAATAGCAAGTTAAAATAAGG
GMNN_7	GTGGAAAGGACGAAACACCG	CTCTCAGTATTGGAAGGAAG	GTTTTAGAGCTAGAAATAGCAAGTTAAAATAAGG
GMNN_8	GTGGAAAGGACGAAACACCG	AGTGGCAGAAAAACGGAGAA	GTTTTAGAGCTAGAAATAGCAAGTTAAAATAAGG
GMNN_9	GTGGAAAGGACGAAACACCG	GATTCTGGGACAATAACCCC	GTTTTAGAGCTAGAAATAGCAAGTTAAAATAAGG
GMNN_10	GTGGAAAGGACGAAACACCG	CTTTATTCTCCTTTTTCAGG	GTTTTAGAGCTAGAAATAGCAAGTTAAAATAAGG
GRWD1_1	GTGGAAAGGACGAAACACCG	TATGTCAAAGCTGAGACAGG	GTTTTAGAGCTAGAAATAGCAAGTTAAAATAAGG
GRWD1_2	GTGGAAAGGACGAAACACCG	GTGGTCAGAGAAGGGCCAGG	GTTTTAGAGCTAGAAATAGCAAGTTAAAATAAGG
GRWD1_3	GTGGAAAGGACGAAACACCG	AGGTGGAGGTGTTTGCGCTG	GTTTTAGAGCTAGAAATAGCAAGTTAAAATAAGG
GRWD1_4	GTGGAAAGGACGAAACACCG	GTGTAAGAGGAAGCTCTGTC	GTTTTAGAGCTAGAAATAGCAAGTTAAAATAAGG
GRWD1_5	GTGGAAAGGACGAAACACCG	GCTCCTGGCACGTGGACCAG	GTTTTAGAGCTAGAAATAGCAAGTTAAAATAAGG
GRWD1_6	GTGGAAAGGACGAAACACCG	GCAGCGCAAACACCTCCACC	GTTTTAGAGCTAGAAATAGCAAGTTAAAATAAGG
GRWD1_7	GTGGAAAGGACGAAACACCG	CGTGGGCCACACACGCTCTG	GTTTTAGAGCTAGAAATAGCAAGTTAAAATAAGG
GRWD1_8	GTGGAAAGGACGAAACACCG	GGACGGCGGCTCCTGGCACG	GTTTTAGAGCTAGAAATAGCAAGTTAAAATAAGG
GRWD1_9	GTGGAAAGGACGAAACACCG	GGTCCTCCACAGAGCGTGTG	GTTTTAGAGCTAGAAATAGCAAGTTAAAATAAGG
GRWD1_10	GTGGAAAGGACGAAACACCG	GAGCGTGTGTGGCCCACGAA	GTTTTAGAGCTAGAAATAGCAAGTTAAAATAAGG
GTF2H1_1	GTGGAAAGGACGAAACACCG	TGATCACTTGACTCACAACA	GTTTTAGAGCTAGAAATAGCAAGTTAAAATAAGG
GTF2H1_2	GTGGAAAGGACGAAACACCG	AAGCAATTCTTTCTGCCATG	GTTTTAGAGCTAGAAATAGCAAGTTAAAATAAGG
GTF2H1_3	GTGGAAAGGACGAAACACCG	TAGTTGTGTCCCCTGCATGT	GTTTTAGAGCTAGAAATAGCAAGTTAAAATAAGG
GTF2H1_4	GTGGAAAGGACGAAACACCG	GGATGGAGCTCTGTACCTCA	GTTTTAGAGCTAGAAATAGCAAGTTAAAATAAGG
GTF2H1_5	GTGGAAAGGACGAAACACCG	TCCCCACAACATGACAGAGA	GTTTTAGAGCTAGAAATAGCAAGTTAAAATAAGG
GTF2H1_6	GTGGAAAGGACGAAACACCG	GAAAGTGCGTCAAAAGAAGC	GTTTTAGAGCTAGAAATAGCAAGTTAAAATAAGG
GTF2H1_7	GTGGAAAGGACGAAACACCG	AGAATTGCTTGGGCACCTGA	GTTTTAGAGCTAGAAATAGCAAGTTAAAATAAGG
GTF2H1_8	GTGGAAAGGACGAAACACCG	GGCCAGAAAATTAGTCCAGA	GTTTTAGAGCTAGAAATAGCAAGTTAAAATAAGG
GTF2H1_9	GTGGAAAGGACGAAACACCG	ATCCTGCTTATGATTGGATG	GTTTTAGAGCTAGAAATAGCAAGTTAAAATAAGG
GTF2H1_10	GTGGAAAGGACGAAACACCG	AGCTAAAATTCAGCTTCAGC	GTTTTAGAGCTAGAAATAGCAAGTTAAAATAAGG
GTF2H2_1	GTGGAAAGGACGAAACACCG	TCAGAACTTGAGCTAGCAGG	GTTTTAGAGCTAGAAATAGCAAGTTAAAATAAGG
GTF2H2_2	GTGGAAAGGACGAAACACCG	CATCTACTACCACATAAAGG	GTTTTAGAGCTAGAAATAGCAAGTTAAAATAAGG
GTF2H2_3	GTGGAAAGGACGAAACACCG	ATTTTGTTATGGATGTCAGG	GTTTTAGAGCTAGAAATAGCAAGTTAAAATAAGG
GTF2H2_4	GTGGAAAGGACGAAACACCG	AACGTCTTTGAAGAAAGCTG	GTTTTAGAGCTAGAAATAGCAAGTTAAAATAAGG
GTF2H2_5	GTGGAAAGGACGAAACACCG	AGAACTAAGCGATGGGAAGG	GTTTTAGAGCTAGAAATAGCAAGTTAAAATAAGG
GTF2H2_6	GTGGAAAGGACGAAACACCG	GAAAGAACTAAGCGATGGGA	GTTTTAGAGCTAGAAATAGCAAGTTAAAATAAGG
GTF2H2_7	GTGGAAAGGACGAAACACCG	GAACTTGAGCTAGCAGGAGG	GTTTTAGAGCTAGAAATAGCAAGTTAAAATAAGG
GTF2H2_8	GTGGAAAGGACGAAACACCG	TATAAAGAGATGGCTCTCCA	GTTTTAGAGCTAGAAATAGCAAGTTAAAATAAGG
GTF2H2_9	GTGGAAAGGACGAAACACCG	GAGTCTGCATAGCTATGCTT	GTTTTAGAGCTAGAAATAGCAAGTTAAAATAAGG
GTF2H2_10	GTGGAAAGGACGAAACACCG	CCACAGATTTTACACTCAAC	GTTTTAGAGCTAGAAATAGCAAGTTAAAATAAGG
GTF2H3_1	GTGGAAAGGACGAAACACCG	CTGTAGTCAACATGAACTGG	GTTTTAGAGCTAGAAATAGCAAGTTAAAATAAGG
GTF2H3_2	GTGGAAAGGACGAAACACCG	TGAGTCGGAGTCTAAAACAC	GTTTTAGAGCTAGAAATAGCAAGTTAAAATAAGG
GTF2H3_3	GTGGAAAGGACGAAACACCG	TTTTCCATCTTTACTCCCAG	GTTTTAGAGCTAGAAATAGCAAGTTAAAATAAGG
GTF2H3_4	GTGGAAAGGACGAAACACCG	CTGTTGGAGGAGCCCTGAGT	GTTTTAGAGCTAGAAATAGCAAGTTAAAATAAGG
GTF2H3_5	GTGGAAAGGACGAAACACCG	CACGGGAGGACTGTACCTGA	GTTTTAGAGCTAGAAATAGCAAGTTAAAATAAGG
GTF2H3_6	GTGGAAAGGACGAAACACCG	CCAGAGGGATTAAATTCAGG	GTTTTAGAGCTAGAAATAGCAAGTTAAAATAAGG
GTF2H3_7	GTGGAAAGGACGAAACACCG	TTGATGCCAACCCAATTTGG	GTTTTAGAGCTAGAAATAGCAAGTTAAAATAAGG
GTF2H3_8	GTGGAAAGGACGAAACACCG	CGAATTTCCCAGCACCATCA	GTTTTAGAGCTAGAAATAGCAAGTTAAAATAAGG
GTF2H3_9	GTGGAAAGGACGAAACACCG	TAGTCAACATGAACTGGGGG	GTTTTAGAGCTAGAAATAGCAAGTTAAAATAAGG
GTF2H3_10	GTGGAAAGGACGAAACACCG	AGCAAATACTGCAGAAGAGA	GTTTTAGAGCTAGAAATAGCAAGTTAAAATAAGG
GTF2H4_1	GTGGAAAGGACGAAACACCG	CAACAGGAACTGGAAGCCAG	GTTTTAGAGCTAGAAATAGCAAGTTAAAATAAGG
GTF2H4_2	GTGGAAAGGACGAAACACCG	CTCCCTTGACAAGTACGCCG	GTTTTAGAGCTAGAAATAGCAAGTTAAAATAAGG
GTF2H4_3	GTGGAAAGGACGAAACACCG	GAAAGTACAGGGCTGCTGAG	GTTTTAGAGCTAGAAATAGCAAGTTAAAATAAGG
GTF2H4_4	GTGGAAAGGACGAAACACCG	CTATCGGTTCCCCAACATGG	GTTTTAGAGCTAGAAATAGCAAGTTAAAATAAGG
GTF2H4_5	GTGGAAAGGACGAAACACCG	AGTTTGGGCTTGTTTTCCAG	GTTTTAGAGCTAGAAATAGCAAGTTAAAATAAGG
GTF2H4_6	GTGGAAAGGACGAAACACCG	GGGCAATGCGGAGGTTCTGG	GTTTTAGAGCTAGAAATAGCAAGTTAAAATAAGG
GTF2H4_7	GTGGAAAGGACGAAACACCG	GTGCAGCAGGCAATCGCCAG	GTTTTAGAGCTAGAAATAGCAAGTTAAAATAAGG
GTF2H4_8	GTGGAAAGGACGAAACACCG	AATCTGCAGGAATTCTTAGG	GTTTTAGAGCTAGAAATAGCAAGTTAAAATAAGG
GTF2H4_9	GTGGAAAGGACGAAACACCG	GCTGTGTGTGCCAGATCCGG	GTTTTAGAGCTAGAAATAGCAAGTTAAAATAAGG
GTF2H4_10	GTGGAAAGGACGAAACACCG	CTCGGCGTACTTGTCAAGGG	GTTTTAGAGCTAGAAATAGCAAGTTAAAATAAGG
GTF2H5_1	GTGGAAAGGACGAAACACCG	ATTCACCCACTCGCTCCTGG	GTTTTAGAGCTAGAAATAGCAAGTTAAAATAAGG
GTF2H5_2	GTGGAAAGGACGAAACACCG	TAATGTCCTCCAGGAGCGAG	GTTTTAGAGCTAGAAATAGCAAGTTAAAATAAGG
GTF2H5_3	GTGGAAAGGACGAAACACCG	AGAATTGGTTAATGTCCTCC	GTTTTAGAGCTAGAAATAGCAAGTTAAAATAAGG
GTF2H5_4	GTGGAAAGGACGAAACACCG	AGCAGAAACTGCTTCATGGC	GTTTTAGAGCTAGAAATAGCAAGTTAAAATAAGG
GTF2H5_5	GTGGAAAGGACGAAACACCG	GTACAGCAGAAACTGCTTCA	GTTTTAGAGCTAGAAATAGCAAGTTAAAATAAGG
GTF2H5_6	GTGGAAAGGACGAAACACCG	GAATGATGAACTTCTTCCCC	GTTTTAGAGCTAGAAATAGCAAGTTAAAATAAGG
GTF2H5_7	GTGGAAAGGACGAAACACCG	CTTGGATGAGTCCAATGCCC	GTTTTAGAGCTAGAAATAGCAAGTTAAAATAAGG
GTF2H5_8	GTGGAAAGGACGAAACACCG	TTAATTCACCCACTCGCTCC	GTTTTAGAGCTAGAAATAGCAAGTTAAAATAAGG
GTF2H5_9	GTGGAAAGGACGAAACACCG	GAACTTCTTCCCCAGGGCAT	GTTTTAGAGCTAGAAATAGCAAGTTAAAATAAGG
GTF2H5_10	GTGGAAAGGACGAAACACCG	GGGTAAGGGAAAAAGCATTT	GTTTTAGAGCTAGAAATAGCAAGTTAAAATAAGG
H2AFX_1	GTGGAAAGGACGAAACACCG	TCGGGCCGCGGCAAGACTGG	GTTTTAGAGCTAGAAATAGCAAGTTAAAATAAGG
H2AFX_2	GTGGAAAGGACGAAACACCG	CAAGAAGACCAGCGCCACCG	GTTTTAGAGCTAGAAATAGCAAGTTAAAATAAGG
H2AFX_3	GTGGAAAGGACGAAACACCG	CGCCAACGCGCTCGGCGTAG	GTTTTAGAGCTAGAAATAGCAAGTTAAAATAAGG
H2AFX_4	GTGGAAAGGACGAAACACCG	CCGCGGCAAGACTGGCGGCA	GTTTTAGAGCTAGAAATAGCAAGTTAAAATAAGG
H2AFX_5	GTGGAAAGGACGAAACACCG	GGGCGCCTTCGGCCCCACGG	GTTTTAGAGCTAGAAATAGCAAGTTAAAATAAGG
H2AFX_6	GTGGAAAGGACGAAACACCG	GGTGGCCTTCTTGCCGCCCG	GTTTTAGAGCTAGAAATAGCAAGTTAAAATAAGG
H2AFX_7	GTGGAAAGGACGAAACACCG	TGTACACCGGCTGCTGCGGA	GTTTTAGAGCTAGAAATAGCAAGTTAAAATAAGG
H2AFX_8	GTGGAAAGGACGAAACACCG	TTGCCGCCCGAGGGCGCCTT	GTTTTAGAGCTAGAAATAGCAAGTTAAAATAAGG
H2AFX_9	GTGGAAAGGACGAAACACCG	CAGCGCCACCGTGGGGCCGA	GTTTTAGAGCTAGAAATAGCAAGTTAAAATAAGG
H2AFX_10	GTGGAAAGGACGAAACACCG	GGGCCGAAGGCGCCCTCGGG	GTTTTAGAGCTAGAAATAGCAAGTTAAAATAAGG
H3F3A_1	GTGGAAAGGACGAAACACCG	CGACCGGTGGTAAAGCACCC	GTTTTAGAGCTAGAAATAGCAAGTTAAAATAAGG
H3F3A_2	GTGGAAAGGACGAAACACCG	AGAGGGCGCACTCTTGCGAG	GTTTTAGAGCTAGAAATAGCAAGTTAAAATAAGG
H3F3A_3	GTGGAAAGGACGAAACACCG	TTTGCGAATCAGAAGTTCAG	GTTTTAGAGCTAGAAATAGCAAGTTAAAATAAGG
H3F3A_4	GTGGAAAGGACGAAACACCG	CTTCCTGGGTGCTTTACCAC	GTTTTAGAGCTAGAAATAGCAAGTTAAAATAAGG
H3F3A_5	GTGGAAAGGACGAAACACCG	AAGAGTGCGCCCTCTACTGG	GTTTTAGAGCTAGAAATAGCAAGTTAAAATAAGG
H3F3A_6	GTGGAAAGGACGAAACACCG	CAATTTCTCGCACCAGACGC	GTTTTAGAGCTAGAAATAGCAAGTTAAAATAAGG
H3F3A_7	GTGGAAAGGACGAAACACCG	AAGCACCGATAGCTGCGCTC	GTTTTAGAGCTAGAAATAGCAAGTTAAAATAAGG
H3F3A_8	GTGGAAAGGACGAAACACCG	CGCTTCCAGAGCGCAGCTAT	GTTTTAGAGCTAGAAATAGCAAGTTAAAATAAGG
H3F3A_9	GTGGAAAGGACGAAACACCG	CTTTACCACCGGTCGATTTG	GTTTTAGAGCTAGAAATAGCAAGTTAAAATAAGG
H3F3A_10	GTGGAAAGGACGAAACACCG	TCTGATAACGTCTAATTTCA	GTTTTAGAGCTAGAAATAGCAAGTTAAAATAAGG
HDAC1_1	GTGGAAAGGACGAAACACCG	CATCCGTCCAGATAACATGT	GTTTTAGAGCTAGAAATAGCAAGTTAAAATAAGG
HDAC1_2	GTGGAAAGGACGAAACACCG	GAAACTTAATAAGCAGCAGA	GTTTTAGAGCTAGAAATAGCAAGTTAAAATAAGG
HDAC1_3	GTGGAAAGGACGAAACACCG	CTGGACATATGAGACAGCTG	GTTTTAGAGCTAGAAATAGCAAGTTAAAATAAGG
HDAC1_4	GTGGAAAGGACGAAACACCG	ATTTAATGTAGTCATCGCTG	GTTTTAGAGCTAGAAATAGCAAGTTAAAATAAGG
HDAC1_5	GTGGAAAGGACGAAACACCG	GGAGATGTTCCAGCCTAGTG	GTTTTAGAGCTAGAAATAGCAAGTTAAAATAAGG
HDAC1_6	GTGGAAAGGACGAAACACCG	ACTCCGACATGTTATCTGGA	GTTTTAGAGCTAGAAATAGCAAGTTAAAATAAGG
HDAC1_7	GTGGAAAGGACGAAACACCG	GATTGATGACGAGTCCTATG	GTTTTAGAGCTAGAAATAGCAAGTTAAAATAAGG
HDAC1_8	GTGGAAAGGACGAAACACCG	CCGCCTCCCAGCATCAGCAT	GTTTTAGAGCTAGAAATAGCAAGTTAAAATAAGG
HDAC1_9	GTGGAAAGGACGAAACACCG	GTAACAGAAGCCAGATGCCT	GTTTTAGAGCTAGAAATAGCAAGTTAAAATAAGG
HDAC1_10	GTGGAAAGGACGAAACACCG	GCACCGGGCAACGTTACGAA	GTTTTAGAGCTAGAAATAGCAAGTTAAAATAAGG
HDAC2_1	GTGGAAAGGACGAAACACCG	GATGTATCAACCTAGTGCTG	GTTTTAGAGCTAGAAATAGCAAGTTAAAATAAGG
HDAC2_2	GTGGAAAGGACGAAACACCG	TTTTGTCAGCTCTCAACTGG	GTTTTAGAGCTAGAAATAGCAAGTTAAAATAAGG
HDAC2_3	GTGGAAAGGACGAAACACCG	TTACCATTACTGATGCTTGG	GTTTTAGAGCTAGAAATAGCAAGTTAAAATAAGG
HDAC2_4	GTGGAAAGGACGAAACACCG	ATTGATATAGATATTCATCA	GTTTTAGAGCTAGAAATAGCAAGTTAAAATAAGG
HDAC2_5	GTGGAAAGGACGAAACACCG	TCAAAGAGTCCATCAAACAC	GTTTTAGAGCTAGAAATAGCAAGTTAAAATAAGG
HDAC2_6	GTGGAAAGGACGAAACACCG	ATAGATATTCATCATGGTGA	GTTTTAGAGCTAGAAATAGCAAGTTAAAATAAGG
HDAC2_7	GTGGAAAGGACGAAACACCG	TCCGTAATGTTGCTCGATGT	GTTTTAGAGCTAGAAATAGCAAGTTAAAATAAGG
HDAC2_8	GTGGAAAGGACGAAACACCG	TTACTGATGCTTGGAGGAGG	GTTTTAGAGCTAGAAATAGCAAGTTAAAATAAGG
HDAC2_9	GTGGAAAGGACGAAACACCG	GGGGAATACTTTCCTGGCAC	GTTTTAGAGCTAGAAATAGCAAGTTAAAATAAGG
HDAC2_10	GTGGAAAGGACGAAACACCG	CATTGGGAATCTCACAATCA	GTTTTAGAGCTAGAAATAGCAAGTTAAAATAAGG
HELB_1	GTGGAAAGGACGAAACACCG	GAAGGTACAAGTAAAGCCTG	GTTTTAGAGCTAGAAATAGCAAGTTAAAATAAGG
HELB_2	GTGGAAAGGACGAAACACCG	AGTAAGATTAGAAAATCCTG	GTTTTAGAGCTAGAAATAGCAAGTTAAAATAAGG
HELB_3	GTGGAAAGGACGAAACACCG	CCGAGTGTATGTGATTGCAG	GTTTTAGAGCTAGAAATAGCAAGTTAAAATAAGG
HELB_4	GTGGAAAGGACGAAACACCG	AAGGTCATAAGGGAAGACAC	GTTTTAGAGCTAGAAATAGCAAGTTAAAATAAGG
HELB_5	GTGGAAAGGACGAAACACCG	TGAGCAAAGTCAACTAGAGG	GTTTTAGAGCTAGAAATAGCAAGTTAAAATAAGG
HELB_6	GTGGAAAGGACGAAACACCG	TCGACACATAAATGCCAAGG	GTTTTAGAGCTAGAAATAGCAAGTTAAAATAAGG
HELB_7	GTGGAAAGGACGAAACACCG	AACACTAAGAACTTTCCACA	GTTTTAGAGCTAGAAATAGCAAGTTAAAATAAGG
HELB_8	GTGGAAAGGACGAAACACCG	ACAGGGAGTGGAGATGCTGA	GTTTTAGAGCTAGAAATAGCAAGTTAAAATAAGG
HELB_9	GTGGAAAGGACGAAACACCG	CGAGCATCCAAAAGAACCTG	GTTTTAGAGCTAGAAATAGCAAGTTAAAATAAGG
HELB_10	GTGGAAAGGACGAAACACCG	ACAGTCATAAGTGGGAAAGG	GTTTTAGAGCTAGAAATAGCAAGTTAAAATAAGG
HELLS_1	GTGGAAAGGACGAAACACCG	GATCAGTCAAATACAGCCAG	GTTTTAGAGCTAGAAATAGCAAGTTAAAATAAGG
HELLS_2	GTGGAAAGGACGAAACACCG	GTTATATCATGGAACCCAGG	GTTTTAGAGCTAGAAATAGCAAGTTAAAATAAGG
HELLS_3	GTGGAAAGGACGAAACACCG	GGGCCTGAAGATCCGACTGG	GTTTTAGAGCTAGAAATAGCAAGTTAAAATAAGG
HELLS_4	GTGGAAAGGACGAAACACCG	CAGTTAGGAAGTGTAGACAA	GTTTTAGAGCTAGAAATAGCAAGTTAAAATAAGG
HELLS_5	GTGGAAAGGACGAAACACCG	ATTGCATTGATGATTCAGAG	GTTTTAGAGCTAGAAATAGCAAGTTAAAATAAGG
HELLS_6	GTGGAAAGGACGAAACACCG	TTAGTGAGTACACGAGCTGG	GTTTTAGAGCTAGAAATAGCAAGTTAAAATAAGG
HELLS_7	GTGGAAAGGACGAAACACCG	CAGTCAAATACAGCCAGAGG	GTTTTAGAGCTAGAAATAGCAAGTTAAAATAAGG
HELLS_8	GTGGAAAGGACGAAACACCG	GACTTTGCAGATTCATCCTG	GTTTTAGAGCTAGAAATAGCAAGTTAAAATAAGG
HELLS_9	GTGGAAAGGACGAAACACCG	TTCTTAGTGAGTACACGAGC	GTTTTAGAGCTAGAAATAGCAAGTTAAAATAAGG
HELLS_10	GTGGAAAGGACGAAACACCG	TAATAGTAGATGAAGGACAC	GTTTTAGAGCTAGAAATAGCAAGTTAAAATAAGG
HELQ_1	GTGGAAAGGACGAAACACCG	AAAAAGACAGAGCACTCCTG	GTTTTAGAGCTAGAAATAGCAAGTTAAAATAAGG
HELQ_2	GTGGAAAGGACGAAACACCG	AAGTGGTGGAAAAACCCTCG	GTTTTAGAGCTAGAAATAGCAAGTTAAAATAAGG
HELQ_3	GTGGAAAGGACGAAACACCG	TACCTGCACATCTACCCTAG	GTTTTAGAGCTAGAAATAGCAAGTTAAAATAAGG
HELQ_4	GTGGAAAGGACGAAACACCG	GGAGTTGCCTATCACCACAG	GTTTTAGAGCTAGAAATAGCAAGTTAAAATAAGG
HELQ_5	GTGGAAAGGACGAAACACCG	CATCACTTGTTAAGCCACTG	GTTTTAGAGCTAGAAATAGCAAGTTAAAATAAGG
HELQ_6	GTGGAAAGGACGAAACACCG	GCATTAAAATCTCAGCCACG	GTTTTAGAGCTAGAAATAGCAAGTTAAAATAAGG
HELQ_7	GTGGAAAGGACGAAACACCG	TCATTTCCAGTGTAGCTCCA	GTTTTAGAGCTAGAAATAGCAAGTTAAAATAAGG
HELQ_8	GTGGAAAGGACGAAACACCG	ATGATTGGTGAAGGAAGCCG	GTTTTAGAGCTAGAAATAGCAAGTTAAAATAAGG
HELQ_9	GTGGAAAGGACGAAACACCG	TTGGAGGAGGCCTACTCCAC	GTTTTAGAGCTAGAAATAGCAAGTTAAAATAAGG
HELQ_10	GTGGAAAGGACGAAACACCG	ATATATTCCTTGCCAACAAG	GTTTTAGAGCTAGAAATAGCAAGTTAAAATAAGG
HLTF_1	GTGGAAAGGACGAAACACCG	ACGAGTAAACACAAATCCAG	GTTTTAGAGCTAGAAATAGCAAGTTAAAATAAGG
HLTF_2	GTGGAAAGGACGAAACACCG	CGACCAGAAAATGTCCATGG	GTTTTAGAGCTAGAAATAGCAAGTTAAAATAAGG
HLTF_3	GTGGAAAGGACGAAACACCG	TGGGTCTTTTGCTTAGACTG	GTTTTAGAGCTAGAAATAGCAAGTTAAAATAAGG
HLTF_4	GTGGAAAGGACGAAACACCG	GCAGTCTAAGCAAAAGACCC	GTTTTAGAGCTAGAAATAGCAAGTTAAAATAAGG
HLTF_5	GTGGAAAGGACGAAACACCG	CTTCTGTCCTTAAAAGCAGG	GTTTTAGAGCTAGAAATAGCAAGTTAAAATAAGG
HLTF_6	GTGGAAAGGACGAAACACCG	CATTTATTGATAGAGAATGG	GTTTTAGAGCTAGAAATAGCAAGTTAAAATAAGG
HLTF_7	GTGGAAAGGACGAAACACCG	CATAGAAAGCAGTGATTCAG	GTTTTAGAGCTAGAAATAGCAAGTTAAAATAAGG
HLTF_8	GTGGAAAGGACGAAACACCG	TTTCGCTGTTCCCAGAATGG	GTTTTAGAGCTAGAAATAGCAAGTTAAAATAAGG
HLTF_9	GTGGAAAGGACGAAACACCG	GCTAGAGCTTGTTTTTGATG	GTTTTAGAGCTAGAAATAGCAAGTTAAAATAAGG
HLTF_10	GTGGAAAGGACGAAACACCG	CAGTTGCTTAACACAGAAAG	GTTTTAGAGCTAGAAATAGCAAGTTAAAATAAGG
HUS1_1	GTGGAAAGGACGAAACACCG	GAAGGACTTACAAGAACCGG	GTTTTAGAGCTAGAAATAGCAAGTTAAAATAAGG
HUS1_2	GTGGAAAGGACGAAACACCG	ACAACAAGTAAATCCCACAA	GTTTTAGAGCTAGAAATAGCAAGTTAAAATAAGG
HUS1_3	GTGGAAAGGACGAAACACCG	CTAATGGAGGAGTGAGCATG	GTTTTAGAGCTAGAAATAGCAAGTTAAAATAAGG
HUS1_4	GTGGAAAGGACGAAACACCG	CACCCATGAGGACAGAAACG	GTTTTAGAGCTAGAAATAGCAAGTTAAAATAAGG
HUS1_5	GTGGAAAGGACGAAACACCG	TGTGACAAGCTGGCTAATGG	GTTTTAGAGCTAGAAATAGCAAGTTAAAATAAGG
HUS1_6	GTGGAAAGGACGAAACACCG	TAAACACTTTCCCTGCCTCA	GTTTTAGAGCTAGAAATAGCAAGTTAAAATAAGG
HUS1_7	GTGGAAAGGACGAAACACCG	CTTCAACGAATTTCAAATGG	GTTTTAGAGCTAGAAATAGCAAGTTAAAATAAGG
HUS1_8	GTGGAAAGGACGAAACACCG	TCCCTGCCTCACGGTCTCCG	GTTTTAGAGCTAGAAATAGCAAGTTAAAATAAGG
HUS1_9	GTGGAAAGGACGAAACACCG	GATTCCTAGGAAATTGTGGA	GTTTTAGAGCTAGAAATAGCAAGTTAAAATAAGG
HUS1_10	GTGGAAAGGACGAAACACCG	CATTAGCCAGCTTGTCACAA	GTTTTAGAGCTAGAAATAGCAAGTTAAAATAAGG
HUS1B_1	GTGGAAAGGACGAAACACCG	CTGGTGGAAGCAAACCTCAG	GTTTTAGAGCTAGAAATAGCAAGTTAAAATAAGG
HUS1B_2	GTGGAAAGGACGAAACACCG	ACAGCAAATACATCCTACGA	GTTTTAGAGCTAGAAATAGCAAGTTAAAATAAGG
HUS1B_3	GTGGAAAGGACGAAACACCG	CCTGAGTATAGAGACGGAGG	GTTTTAGAGCTAGAAATAGCAAGTTAAAATAAGG
HUS1B_4	GTGGAAAGGACGAAACACCG	GACCCTGAGTATAGAGACGG	GTTTTAGAGCTAGAAATAGCAAGTTAAAATAAGG
HUS1B_5	GTGGAAAGGACGAAACACCG	GCGCCGCCCCTCCCTCACGG	GTTTTAGAGCTAGAAATAGCAAGTTAAAATAAGG
HUS1B_6	GTGGAAAGGACGAAACACCG	GGCGGAGCACCTGTCCCGGG	GTTTTAGAGCTAGAAATAGCAAGTTAAAATAAGG
HUS1B_7	GTGGAAAGGACGAAACACCG	TCTTGGAAACCCTCCCCAGT	GTTTTAGAGCTAGAAATAGCAAGTTAAAATAAGG
HUS1B_8	GTGGAAAGGACGAAACACCG	ACGTCAGCGGCACCGTCGCG	GTTTTAGAGCTAGAAATAGCAAGTTAAAATAAGG
HUS1B_9	GTGGAAAGGACGAAACACCG	GGGTGCTTCCCAGGAGAGTG	GTTTTAGAGCTAGAAATAGCAAGTTAAAATAAGG
HUS1B_10	GTGGAAAGGACGAAACACCG	GAGCATGGTGCAAGTGCGGG	GTTTTAGAGCTAGAAATAGCAAGTTAAAATAAGG
ID2_1	GTGGAAAGGACGAAACACCG	TGAAAGCCTTCAGTCCCGTG	GTTTTAGAGCTAGAAATAGCAAGTTAAAATAAGG
ID2_2	GTGGAAAGGACGAAACACCG	AATGACAGCAAAGCACTGTG	GTTTTAGAGCTAGAAATAGCAAGTTAAAATAAGG
ID2_3	GTGGAAAGGACGAAACACCG	CGTTAGGAAAAACAGCCTGT	GTTTTAGAGCTAGAAATAGCAAGTTAAAATAAGG
ID2_4	GTGGAAAGGACGAAACACCG	CGACTGCTACTCCAAGCTCA	GTTTTAGAGCTAGAAATAGCAAGTTAAAATAAGG
ID2_5	GTGGAAAGGACGAAACACCG	GTGATGCAGGCTGACAATAG	GTTTTAGAGCTAGAAATAGCAAGTTAAAATAAGG
ID2_6	GTGGAAAGGACGAAACACCG	AACGGACCTCACGGGACTGA	GTTTTAGAGCTAGAAATAGCAAGTTAAAATAAGG
ID2_7	GTGGAAAGGACGAAACACCG	CTACTCCAAGCTCAAGGAGC	GTTTTAGAGCTAGAAATAGCAAGTTAAAATAAGG
ID2_8	GTGGAAAGGACGAAACACCG	TCATTTGACATTAACTCAGA	GTTTTAGAGCTAGAAATAGCAAGTTAAAATAAGG
ID2_9	GTGGAAAGGACGAAACACCG	GCGAGTCCAGGGCGATCTGC	GTTTTAGAGCTAGAAATAGCAAGTTAAAATAAGG
ID2_10	GTGGAAAGGACGAAACACCG	CTTCTTGTTCTGGGGGATGC	GTTTTAGAGCTAGAAATAGCAAGTTAAAATAAGG
ID4_1	GTGGAAAGGACGAAACACCG	ACGACTGCTATAGCCGCCTG	GTTTTAGAGCTAGAAATAGCAAGTTAAAATAAGG
ID4_2	GTGGAAAGGACGAAACACCG	CAACAAGAAAGTCAGCAAAG	GTTTTAGAGCTAGAAATAGCAAGTTAAAATAAGG
ID4_3	GTGGAAAGGACGAAACACCG	CTGGACAGGTCCCGGCCGGG	GTTTTAGAGCTAGAAATAGCAAGTTAAAATAAGG
ID4_4	GTGGAAAGGACGAAACACCG	GCAGTGAGCGGGGTCCGCGG	GTTTTAGAGCTAGAAATAGCAAGTTAAAATAAGG
ID4_5	GTGGAAAGGACGAAACACCG	TTGCTGACTTTCTTGTTGGG	GTTTTAGAGCTAGAAATAGCAAGTTAAAATAAGG
ID4_6	GTGGAAAGGACGAAACACCG	GCCCTGCTTGTTCACCGCGC	GTTTTAGAGCTAGAAATAGCAAGTTAAAATAAGG
ID4_7	GTGGAAAGGACGAAACACCG	GGCCGGCGCGGTGAACAAGC	GTTTTAGAGCTAGAAATAGCAAGTTAAAATAAGG
ID4_8	GTGGAAAGGACGAAACACCG	TTTCTTGTTGGGCGGGATGG	GTTTTAGAGCTAGAAATAGCAAGTTAAAATAAGG
ID4_9	GTGGAAAGGACGAAACACCG	GACTTTCTTGTTGGGCGGGA	GTTTTAGAGCTAGAAATAGCAAGTTAAAATAAGG
ID4_10	GTGGAAAGGACGAAACACCG	CACTTTGCTGACTTTCTTGT	GTTTTAGAGCTAGAAATAGCAAGTTAAAATAAGG
INTS3_1	GTGGAAAGGACGAAACACCG	AGTTCACCACCAGCATCCTG	GTTTTAGAGCTAGAAATAGCAAGTTAAAATAAGG
INTS3_2	GTGGAAAGGACGAAACACCG	AGACCCGTTTCTCCACAATG	GTTTTAGAGCTAGAAATAGCAAGTTAAAATAAGG
INTS3_3	GTGGAAAGGACGAAACACCG	CCTGCCTGAGGAGATTACTG	GTTTTAGAGCTAGAAATAGCAAGTTAAAATAAGG
INTS3_4	GTGGAAAGGACGAAACACCG	GAGTTGCTATGACAATGCAG	GTTTTAGAGCTAGAAATAGCAAGTTAAAATAAGG
INTS3_5	GTGGAAAGGACGAAACACCG	TGATACGGAGGCCCAGTGTG	GTTTTAGAGCTAGAAATAGCAAGTTAAAATAAGG
INTS3_6	GTGGAAAGGACGAAACACCG	TATCAAGGAGACAGTTGTGG	GTTTTAGAGCTAGAAATAGCAAGTTAAAATAAGG
INTS3_7	GTGGAAAGGACGAAACACCG	AAACGTCATACAAACACCAT	GTTTTAGAGCTAGAAATAGCAAGTTAAAATAAGG
INTS3_8	GTGGAAAGGACGAAACACCG	CCTGCCAGGAGGACGATGTG	GTTTTAGAGCTAGAAATAGCAAGTTAAAATAAGG
INTS3_9	GTGGAAAGGACGAAACACCG	CAACTGTCTCCTTGATAGGG	GTTTTAGAGCTAGAAATAGCAAGTTAAAATAAGG
INTS3_10	GTGGAAAGGACGAAACACCG	TGTAAACAGCCATGGCAATG	GTTTTAGAGCTAGAAATAGCAAGTTAAAATAAGG
INTS6_1	GTGGAAAGGACGAAACACCG	AGCAAGTTGACTACCACCAG	GTTTTAGAGCTAGAAATAGCAAGTTAAAATAAGG
INTS6_2	GTGGAAAGGACGAAACACCG	CATCCTCTGAAATTCCCTGG	GTTTTAGAGCTAGAAATAGCAAGTTAAAATAAGG
INTS6_3	GTGGAAAGGACGAAACACCG	GCAGAAAGTACAAAGTGGGG	GTTTTAGAGCTAGAAATAGCAAGTTAAAATAAGG
INTS6_4	GTGGAAAGGACGAAACACCG	ACTTTGTACTTTCTGCACCA	GTTTTAGAGCTAGAAATAGCAAGTTAAAATAAGG
INTS6_5	GTGGAAAGGACGAAACACCG	TGTATGTCTCCACTACTAAG	GTTTTAGAGCTAGAAATAGCAAGTTAAAATAAGG
INTS6_6	GTGGAAAGGACGAAACACCG	TGGATTTTTAGAAAATCATG	GTTTTAGAGCTAGAAATAGCAAGTTAAAATAAGG
INTS6_7	GTGGAAAGGACGAAACACCG	AAGGGATCCCTAAAAGACGT	GTTTTAGAGCTAGAAATAGCAAGTTAAAATAAGG
INTS6_8	GTGGAAAGGACGAAACACCG	GTTGTAAACAATCATATTGG	GTTTTAGAGCTAGAAATAGCAAGTTAAAATAAGG
INTS6_9	GTGGAAAGGACGAAACACCG	CTAAAAATCCACCAACAGTG	GTTTTAGAGCTAGAAATAGCAAGTTAAAATAAGG
INTS6_10	GTGGAAAGGACGAAACACCG	ATAGACAACTATGGGCAGGT	GTTTTAGAGCTAGAAATAGCAAGTTAAAATAAGG
JARID2_1	GTGGAAAGGACGAAACACCG	CGGATCGTGGAACTCCTTGG	GTTTTAGAGCTAGAAATAGCAAGTTAAAATAAGG
JARID2_2	GTGGAAAGGACGAAACACCG	ACAGCACACTTTGGACACAA	GTTTTAGAGCTAGAAATAGCAAGTTAAAATAAGG
JARID2_3	GTGGAAAGGACGAAACACCG	ACCGACTCGATGTAGATGAG	GTTTTAGAGCTAGAAATAGCAAGTTAAAATAAGG
JARID2_4	GTGGAAAGGACGAAACACCG	CGGCTGATTAATGAGATGGG	GTTTTAGAGCTAGAAATAGCAAGTTAAAATAAGG
JARID2_5	GTGGAAAGGACGAAACACCG	CGAGTCGGTCCGCGCTCAGG	GTTTTAGAGCTAGAAATAGCAAGTTAAAATAAGG
JARID2_6	GTGGAAAGGACGAAACACCG	AAACTGGCCACTCTGCTGCA	GTTTTAGAGCTAGAAATAGCAAGTTAAAATAAGG
JARID2_7	GTGGAAAGGACGAAACACCG	CTACGACTCCCTGTCCCCAG	GTTTTAGAGCTAGAAATAGCAAGTTAAAATAAGG
JARID2_8	GTGGAAAGGACGAAACACCG	TTGGTCTCGAGACCAGCATG	GTTTTAGAGCTAGAAATAGCAAGTTAAAATAAGG
JARID2_9	GTGGAAAGGACGAAACACCG	CAAATCTCAGGGCATCACCA	GTTTTAGAGCTAGAAATAGCAAGTTAAAATAAGG
JARID2_10	GTGGAAAGGACGAAACACCG	TGTCCCCAGAGGAGCACCGG	GTTTTAGAGCTAGAAATAGCAAGTTAAAATAAGG
JMJD1C_1	GTGGAAAGGACGAAACACCG	GACAAGACTCTGCCACCCAG	GTTTTAGAGCTAGAAATAGCAAGTTAAAATAAGG
JMJD1C_2	GTGGAAAGGACGAAACACCG	GAATAAAAGAAGGAAACCTG	GTTTTAGAGCTAGAAATAGCAAGTTAAAATAAGG
JMJD1C_3	GTGGAAAGGACGAAACACCG	CAGATTACAGTGCTATCCAG	GTTTTAGAGCTAGAAATAGCAAGTTAAAATAAGG
JMJD1C_4	GTGGAAAGGACGAAACACCG	TATGCCAGTAAACCACTGGG	GTTTTAGAGCTAGAAATAGCAAGTTAAAATAAGG
JMJD1C_5	GTGGAAAGGACGAAACACCG	TGAACAAAAAGCTCCGTCAA	GTTTTAGAGCTAGAAATAGCAAGTTAAAATAAGG
JMJD1C_6	GTGGAAAGGACGAAACACCG	TGATGCTATTGTTTTGCCAG	GTTTTAGAGCTAGAAATAGCAAGTTAAAATAAGG
JMJD1C_7	GTGGAAAGGACGAAACACCG	AAGGAACTGAATAAGAGTAC	GTTTTAGAGCTAGAAATAGCAAGTTAAAATAAGG
JMJD1C_8	GTGGAAAGGACGAAACACCG	ATTCTTCAAGCAGCCTTTGA	GTTTTAGAGCTAGAAATAGCAAGTTAAAATAAGG
JMJD1C_9	GTGGAAAGGACGAAACACCG	TCACGTATTGGATCATGTTC	GTTTTAGAGCTAGAAATAGCAAGTTAAAATAAGG
JMJD1C_10	GTGGAAAGGACGAAACACCG	GAATTTTCACAGCTGTATTC	GTTTTAGAGCTAGAAATAGCAAGTTAAAATAAGG
KAT5_1	GTGGAAAGGACGAAACACCG	GGGTACGGGGAGAAGTACCA	GTTTTAGAGCTAGAAATAGCAAGTTAAAATAAGG
KAT5_2	GTGGAAAGGACGAAACACCG	CTGAGCGTGAAGGACATCAG	GTTTTAGAGCTAGAAATAGCAAGTTAAAATAAGG
KAT5_3	GTGGAAAGGACGAAACACCG	AGAAGTACCACGGCTTGAGG	GTTTTAGAGCTAGAAATAGCAAGTTAAAATAAGG
KAT5_4	GTGGAAAGGACGAAACACCG	GAGCGGGAGGCCATTCCCGG	GTTTTAGAGCTAGAAATAGCAAGTTAAAATAAGG
KAT5_5	GTGGAAAGGACGAAACACCG	ACCAGGCTGCCAGTCATGCG	GTTTTAGAGCTAGAAATAGCAAGTTAAAATAAGG
KAT5_6	GTGGAAAGGACGAAACACCG	AACTCGCACAGGTAGAGGAC	GTTTTAGAGCTAGAAATAGCAAGTTAAAATAAGG
KAT5_7	GTGGAAAGGACGAAACACCG	ACTCCGCTTCAACCTGCCCA	GTTTTAGAGCTAGAAATAGCAAGTTAAAATAAGG
KAT5_8	GTGGAAAGGACGAAACACCG	CTGTAAGGGCTTCCACATCG	GTTTTAGAGCTAGAAATAGCAAGTTAAAATAAGG
KAT5_9	GTGGAAAGGACGAAACACCG	ACTCTGTCATGACGTAGAAG	GTTTTAGAGCTAGAAATAGCAAGTTAAAATAAGG
KAT5_10	GTGGAAAGGACGAAACACCG	CATGACAGAGTATGACTGTA	GTTTTAGAGCTAGAAATAGCAAGTTAAAATAAGG
KAT7_1	GTGGAAAGGACGAAACACCG	GTTCTATGTTATGACAGAGG	GTTTTAGAGCTAGAAATAGCAAGTTAAAATAAGG
KAT7_2	GTGGAAAGGACGAAACACCG	ATAAGCCCCAGATCTGAGAG	GTTTTAGAGCTAGAAATAGCAAGTTAAAATAAGG
KAT7_3	GTGGAAAGGACGAAACACCG	TAGCCCTGTCTCATGTACTG	GTTTTAGAGCTAGAAATAGCAAGTTAAAATAAGG
KAT7_4	GTGGAAAGGACGAAACACCG	TCACGATGAGAGCATTGCCA	GTTTTAGAGCTAGAAATAGCAAGTTAAAATAAGG
KAT7_5	GTGGAAAGGACGAAACACCG	AGAGAGTTACAGCCTGGTGT	GTTTTAGAGCTAGAAATAGCAAGTTAAAATAAGG
KAT7_6	GTGGAAAGGACGAAACACCG	CCTGTTCTATGTTATGACAG	GTTTTAGAGCTAGAAATAGCAAGTTAAAATAAGG
KAT7_7	GTGGAAAGGACGAAACACCG	ATGACAGAGGCGGACAACAC	GTTTTAGAGCTAGAAATAGCAAGTTAAAATAAGG
KAT7_8	GTGGAAAGGACGAAACACCG	GGTGATGAGATATATCGCAA	GTTTTAGAGCTAGAAATAGCAAGTTAAAATAAGG
KAT7_9	GTGGAAAGGACGAAACACCG	CATCATAATATAATGTCTTG	GTTTTAGAGCTAGAAATAGCAAGTTAAAATAAGG
KAT7_10	GTGGAAAGGACGAAACACCG	ACTCTTCTGGTAGAGTAAGC	GTTTTAGAGCTAGAAATAGCAAGTTAAAATAAGG
KAT8_1	GTGGAAAGGACGAAACACCG	GTCCCCGGATGGAAACAATG	GTTTTAGAGCTAGAAATAGCAAGTTAAAATAAGG
KAT8_2	GTGGAAAGGACGAAACACCG	CGTCTTTTACATCCTGACTG	GTTTTAGAGCTAGAAATAGCAAGTTAAAATAAGG
KAT8_3	GTGGAAAGGACGAAACACCG	TGAGGAACTTCCCGTAGCCG	GTTTTAGAGCTAGAAATAGCAAGTTAAAATAAGG
KAT8_4	GTGGAAAGGACGAAACACCG	TTTGCCATCAACTTCGTACA	GTTTTAGAGCTAGAAATAGCAAGTTAAAATAAGG
KAT8_5	GTGGAAAGGACGAAACACCG	GCGGTAGATCTCTTTCCCGG	GTTTTAGAGCTAGAAATAGCAAGTTAAAATAAGG
KAT8_6	GTGGAAAGGACGAAACACCG	CTTTTACATCCTGACTGAGG	GTTTTAGAGCTAGAAATAGCAAGTTAAAATAAGG
KAT8_7	GTGGAAAGGACGAAACACCG	ACATCCTGACTGAGGTGGAC	GTTTTAGAGCTAGAAATAGCAAGTTAAAATAAGG
KAT8_8	GTGGAAAGGACGAAACACCG	ACACGGAGATGTTGCTCTTG	GTTTTAGAGCTAGAAATAGCAAGTTAAAATAAGG
KAT8_9	GTGGAAAGGACGAAACACCG	CAACAATGTGGGCCCCCTGC	GTTTTAGAGCTAGAAATAGCAAGTTAAAATAAGG
KAT8_10	GTGGAAAGGACGAAACACCG	ACTTCCCGTAGCCGCGGCGT	GTTTTAGAGCTAGAAATAGCAAGTTAAAATAAGG
KDM2A_1	GTGGAAAGGACGAAACACCG	GTATGCGAGTGTGCAAGACG	GTTTTAGAGCTAGAAATAGCAAGTTAAAATAAGG
KDM2A_2	GTGGAAAGGACGAAACACCG	TACATTCACAAAGTTCTCTG	GTTTTAGAGCTAGAAATAGCAAGTTAAAATAAGG
KDM2A_3	GTGGAAAGGACGAAACACCG	CGATTGTGTCAGGAGCCAGA	GTTTTAGAGCTAGAAATAGCAAGTTAAAATAAGG
KDM2A_4	GTGGAAAGGACGAAACACCG	CAAGCACTGTCGGAGGACAC	GTTTTAGAGCTAGAAATAGCAAGTTAAAATAAGG
KDM2A_5	GTGGAAAGGACGAAACACCG	GGACAAAAATTGACTTGAGT	GTTTTAGAGCTAGAAATAGCAAGTTAAAATAAGG
KDM2A_6	GTGGAAAGGACGAAACACCG	CACAAAGTTCTCTGCGGCTG	GTTTTAGAGCTAGAAATAGCAAGTTAAAATAAGG
KDM2A_7	GTGGAAAGGACGAAACACCG	AAATGCAAAGCCTGTGTGCA	GTTTTAGAGCTAGAAATAGCAAGTTAAAATAAGG
KDM2A_8	GTGGAAAGGACGAAACACCG	GGTGCTGCGACAAGAGACTT	GTTTTAGAGCTAGAAATAGCAAGTTAAAATAAGG
KDM2A_9	GTGGAAAGGACGAAACACCG	ACATCGCACTCGTCTCCGTC	GTTTTAGAGCTAGAAATAGCAAGTTAAAATAAGG
KDM2A_10	GTGGAAAGGACGAAACACCG	CTGTGTCCTCCGACAGTGCT	GTTTTAGAGCTAGAAATAGCAAGTTAAAATAAGG
KDM3A_1	GTGGAAAGGACGAAACACCG	CATACTCCAAACCCACACCG	GTTTTAGAGCTAGAAATAGCAAGTTAAAATAAGG
KDM3A_2	GTGGAAAGGACGAAACACCG	AACTCTTCAAGTCAACTGTG	GTTTTAGAGCTAGAAATAGCAAGTTAAAATAAGG
KDM3A_3	GTGGAAAGGACGAAACACCG	GATACTGCTTGGCTGTACTG	GTTTTAGAGCTAGAAATAGCAAGTTAAAATAAGG
KDM3A_4	GTGGAAAGGACGAAACACCG	AAGAGAAGCCAGGAGCACTG	GTTTTAGAGCTAGAAATAGCAAGTTAAAATAAGG
KDM3A_5	GTGGAAAGGACGAAACACCG	TTTCTGAACGAATTGTACAG	GTTTTAGAGCTAGAAATAGCAAGTTAAAATAAGG
KDM3A_6	GTGGAAAGGACGAAACACCG	CATATATGCTGCAAAGGACA	GTTTTAGAGCTAGAAATAGCAAGTTAAAATAAGG
KDM3A_7	GTGGAAAGGACGAAACACCG	GTCCTTAAGACCATCCAAGA	GTTTTAGAGCTAGAAATAGCAAGTTAAAATAAGG
KDM3A_8	GTGGAAAGGACGAAACACCG	GTGGCACATATATGCTGCAA	GTTTTAGAGCTAGAAATAGCAAGTTAAAATAAGG
KDM3A_9	GTGGAAAGGACGAAACACCG	CTTATATAGCTGCATCAAAG	GTTTTAGAGCTAGAAATAGCAAGTTAAAATAAGG
KDM3A_10	GTGGAAAGGACGAAACACCG	GTCAGAATCTCCATCTTGGA	GTTTTAGAGCTAGAAATAGCAAGTTAAAATAAGG
KDM3B_1	GTGGAAAGGACGAAACACCG	CCTCATAGAGTCGCTTACGG	GTTTTAGAGCTAGAAATAGCAAGTTAAAATAAGG
KDM3B_2	GTGGAAAGGACGAAACACCG	GTATGAAAACAGCATCACCT	GTTTTAGAGCTAGAAATAGCAAGTTAAAATAAGG
KDM3B_3	GTGGAAAGGACGAAACACCG	ATGGCACATCTATGCAGCCA	GTTTTAGAGCTAGAAATAGCAAGTTAAAATAAGG
KDM3B_4	GTGGAAAGGACGAAACACCG	ACGAAGCAGAGGATTCATGA	GTTTTAGAGCTAGAAATAGCAAGTTAAAATAAGG
KDM3B_5	GTGGAAAGGACGAAACACCG	TAGATGTGCCATAAAGCACC	GTTTTAGAGCTAGAAATAGCAAGTTAAAATAAGG
KDM3B_6	GTGGAAAGGACGAAACACCG	CCTCCGTAAGCGACTCTATG	GTTTTAGAGCTAGAAATAGCAAGTTAAAATAAGG
KDM3B_7	GTGGAAAGGACGAAACACCG	TCTGGTCCAGGTACCAACTT	GTTTTAGAGCTAGAAATAGCAAGTTAAAATAAGG
KDM3B_8	GTGGAAAGGACGAAACACCG	TATGAGGAGTATGGCGTGCA	GTTTTAGAGCTAGAAATAGCAAGTTAAAATAAGG
KDM3B_9	GTGGAAAGGACGAAACACCG	CCAAGGATGCAGAGAAGATC	GTTTTAGAGCTAGAAATAGCAAGTTAAAATAAGG
KDM3B_10	GTGGAAAGGACGAAACACCG	AAGAGAAGCCAGGTGCTTTA	GTTTTAGAGCTAGAAATAGCAAGTTAAAATAAGG
KDM4B_1	GTGGAAAGGACGAAACACCG	TAAAGACTTCAACAAATACG	GTTTTAGAGCTAGAAATAGCAAGTTAAAATAAGG
KDM4B_2	GTGGAAAGGACGAAACACCG	ATGTCATCATACGTCTGCCG	GTTTTAGAGCTAGAAATAGCAAGTTAAAATAAGG
KDM4B_3	GTGGAAAGGACGAAACACCG	TACGCCATCCCACCAGAGCA	GTTTTAGAGCTAGAAATAGCAAGTTAAAATAAGG
KDM4B_4	GTGGAAAGGACGAAACACCG	ACTTGCCGCAGGCGATCAGG	GTTTTAGAGCTAGAAATAGCAAGTTAAAATAAGG
KDM4B_5	GTGGAAAGGACGAAACACCG	CTGGACGTGTTCCCGGTGCG	GTTTTAGAGCTAGAAATAGCAAGTTAAAATAAGG
KDM4B_6	GTGGAAAGGACGAAACACCG	CTTCATTGACCAGCTCGGGA	GTTTTAGAGCTAGAAATAGCAAGTTAAAATAAGG
KDM4B_7	GTGGAAAGGACGAAACACCG	AGCACGGCAAGCGCCTGGAG	GTTTTAGAGCTAGAAATAGCAAGTTAAAATAAGG
KDM4B_8	GTGGAAAGGACGAAACACCG	CCCCGAAGGAGTGGAAGCCG	GTTTTAGAGCTAGAAATAGCAAGTTAAAATAAGG
KDM4B_9	GTGGAAAGGACGAAACACCG	AAATGTGATCATGAATTCCC	GTTTTAGAGCTAGAAATAGCAAGTTAAAATAAGG
KDM4B_10	GTGGAAAGGACGAAACACCG	CCAGCCTTCATTGACCAGCT	GTTTTAGAGCTAGAAATAGCAAGTTAAAATAAGG
KDM5B_1	GTGGAAAGGACGAAACACCG	TTAGTAATGGTGTCTGACTG	GTTTTAGAGCTAGAAATAGCAAGTTAAAATAAGG
KDM5B_2	GTGGAAAGGACGAAACACCG	TTTCCAAGAGCCTACCACAG	GTTTTAGAGCTAGAAATAGCAAGTTAAAATAAGG
KDM5B_3	GTGGAAAGGACGAAACACCG	CTCATAGAACTTGTTACACG	GTTTTAGAGCTAGAAATAGCAAGTTAAAATAAGG
KDM5B_4	GTGGAAAGGACGAAACACCG	TAGTCAGAAACTACTCTCTG	GTTTTAGAGCTAGAAATAGCAAGTTAAAATAAGG
KDM5B_5	GTGGAAAGGACGAAACACCG	TTTCCACACCAGTTGTGTGG	GTTTTAGAGCTAGAAATAGCAAGTTAAAATAAGG
KDM5B_6	GTGGAAAGGACGAAACACCG	AGTTAATTGAATAGCTCCAG	GTTTTAGAGCTAGAAATAGCAAGTTAAAATAAGG
KDM5B_7	GTGGAAAGGACGAAACACCG	TGAGGAAACGCCTAGTGCTG	GTTTTAGAGCTAGAAATAGCAAGTTAAAATAAGG
KDM5B_8	GTGGAAAGGACGAAACACCG	AGGCTATTCAATGAATGTCG	GTTTTAGAGCTAGAAATAGCAAGTTAAAATAAGG
KDM5B_9	GTGGAAAGGACGAAACACCG	TCTATGAGTGTGTCTAACAC	GTTTTAGAGCTAGAAATAGCAAGTTAAAATAAGG
KDM5B_10	GTGGAAAGGACGAAACACCG	GTACCGCCACACAACTGGTG	GTTTTAGAGCTAGAAATAGCAAGTTAAAATAAGG
KDM5C_1	GTGGAAAGGACGAAACACCG	AGCCGCTGTGGTAAGCACGG	GTTTTAGAGCTAGAAATAGCAAGTTAAAATAAGG
KDM5C_2	GTGGAAAGGACGAAACACCG	AGATTCCCAATGTAGAACGG	GTTTTAGAGCTAGAAATAGCAAGTTAAAATAAGG
KDM5C_3	GTGGAAAGGACGAAACACCG	GGTTTACCCCCCGAATCCAG	GTTTTAGAGCTAGAAATAGCAAGTTAAAATAAGG
KDM5C_4	GTGGAAAGGACGAAACACCG	AGATCCCCAAGGGTGTCTGG	GTTTTAGAGCTAGAAATAGCAAGTTAAAATAAGG
KDM5C_5	GTGGAAAGGACGAAACACCG	TGAGGCCATAATCCGTGAAG	GTTTTAGAGCTAGAAATAGCAAGTTAAAATAAGG
KDM5C_6	GTGGAAAGGACGAAACACCG	CCAAGGCTACAACTTTGCCG	GTTTTAGAGCTAGAAATAGCAAGTTAAAATAAGG
KDM5C_7	GTGGAAAGGACGAAACACCG	GACCATTGCTGAACGCTGGG	GTTTTAGAGCTAGAAATAGCAAGTTAAAATAAGG
KDM5C_8	GTGGAAAGGACGAAACACCG	GGATGAGGTGAAACGCACAC	GTTTTAGAGCTAGAAATAGCAAGTTAAAATAAGG
KDM5C_9	GTGGAAAGGACGAAACACCG	TACTGACAGCGCACTCCTGG	GTTTTAGAGCTAGAAATAGCAAGTTAAAATAAGG
KDM5C_10	GTGGAAAGGACGAAACACCG	AGTGCAAAAGTTGACAGCCT	GTTTTAGAGCTAGAAATAGCAAGTTAAAATAAGG
KMT2A_1	GTGGAAAGGACGAAACACCG	CTTGTGTGAACTGTACTGAG	GTTTTAGAGCTAGAAATAGCAAGTTAAAATAAGG
KMT2A_2	GTGGAAAGGACGAAACACCG	GAGATGGTGATTGAGTATGC	GTTTTAGAGCTAGAAATAGCAAGTTAAAATAAGG
KMT2A_3	GTGGAAAGGACGAAACACCG	GAGAGTAAGATGATGCAATG	GTTTTAGAGCTAGAAATAGCAAGTTAAAATAAGG
KMT2A_4	GTGGAAAGGACGAAACACCG	TAAAGAAAGGACGTCGATCG	GTTTTAGAGCTAGAAATAGCAAGTTAAAATAAGG
KMT2A_5	GTGGAAAGGACGAAACACCG	AGAAAGGACGTCGATCGAGG	GTTTTAGAGCTAGAAATAGCAAGTTAAAATAAGG
KMT2A_6	GTGGAAAGGACGAAACACCG	AGTACAGTTCACACAAGTGT	GTTTTAGAGCTAGAAATAGCAAGTTAAAATAAGG
KMT2A_7	GTGGAAAGGACGAAACACCG	GCTCCATCCAGACTGACAAG	GTTTTAGAGCTAGAAATAGCAAGTTAAAATAAGG
KMT2A_8	GTGGAAAGGACGAAACACCG	AAAGAGCTTATCTTCACAGT	GTTTTAGAGCTAGAAATAGCAAGTTAAAATAAGG
KMT2A_9	GTGGAAAGGACGAAACACCG	TCATAACATTTGTCACAGAG	GTTTTAGAGCTAGAAATAGCAAGTTAAAATAAGG
KMT2A_10	GTGGAAAGGACGAAACACCG	TTCTCTTACAGAAAAGACCC	GTTTTAGAGCTAGAAATAGCAAGTTAAAATAAGG
KMT2B_1	GTGGAAAGGACGAAACACCG	ACCCACAGTCCTGCACACGT	GTTTTAGAGCTAGAAATAGCAAGTTAAAATAAGG
KMT2B_2	GTGGAAAGGACGAAACACCG	CCGTCTGTACTGGAGCACAG	GTTTTAGAGCTAGAAATAGCAAGTTAAAATAAGG
KMT2B_3	GTGGAAAGGACGAAACACCG	AGGCCGGGTGGTATGCATGG	GTTTTAGAGCTAGAAATAGCAAGTTAAAATAAGG
KMT2B_4	GTGGAAAGGACGAAACACCG	TAAGCGCAACATCGACGCGG	GTTTTAGAGCTAGAAATAGCAAGTTAAAATAAGG
KMT2B_5	GTGGAAAGGACGAAACACCG	GGAGCACAGTGGATGCTCGG	GTTTTAGAGCTAGAAATAGCAAGTTAAAATAAGG
KMT2B_6	GTGGAAAGGACGAAACACCG	GCGCTTCGAGATCAGCAGTG	GTTTTAGAGCTAGAAATAGCAAGTTAAAATAAGG
KMT2B_7	GTGGAAAGGACGAAACACCG	GACTCGGTGCTGTACACCTG	GTTTTAGAGCTAGAAATAGCAAGTTAAAATAAGG
KMT2B_8	GTGGAAAGGACGAAACACCG	ACAGCTCTTACAGCGCACAC	GTTTTAGAGCTAGAAATAGCAAGTTAAAATAAGG
KMT2B_9	GTGGAAAGGACGAAACACCG	ATTCCACCCATTCTGCCTGG	GTTTTAGAGCTAGAAATAGCAAGTTAAAATAAGG
KMT2B_10	GTGGAAAGGACGAAACACCG	GCTCGGTGTTGACTGACAAG	GTTTTAGAGCTAGAAATAGCAAGTTAAAATAAGG
KMT2C_1	GTGGAAAGGACGAAACACCG	TGCGGAACATGTACACACCA	GTTTTAGAGCTAGAAATAGCAAGTTAAAATAAGG
KMT2C_2	GTGGAAAGGACGAAACACCG	AGACATTGAGAAACACACCA	GTTTTAGAGCTAGAAATAGCAAGTTAAAATAAGG
KMT2C_3	GTGGAAAGGACGAAACACCG	GAAGCAGCTGACCAATTGTG	GTTTTAGAGCTAGAAATAGCAAGTTAAAATAAGG
KMT2C_4	GTGGAAAGGACGAAACACCG	TCACATGGTCGTTATCCATG	GTTTTAGAGCTAGAAATAGCAAGTTAAAATAAGG
KMT2C_5	GTGGAAAGGACGAAACACCG	TGGTTCTTAGCAAAGGTTGG	GTTTTAGAGCTAGAAATAGCAAGTTAAAATAAGG
KMT2C_6	GTGGAAAGGACGAAACACCG	TTACTTGCCTGTTCTCAGTG	GTTTTAGAGCTAGAAATAGCAAGTTAAAATAAGG
KMT2C_7	GTGGAAAGGACGAAACACCG	TTGCAGACAGTTCCCAAAGG	GTTTTAGAGCTAGAAATAGCAAGTTAAAATAAGG
KMT2C_8	GTGGAAAGGACGAAACACCG	AGACCGTGCCAGATACACAT	GTTTTAGAGCTAGAAATAGCAAGTTAAAATAAGG
KMT2C_9	GTGGAAAGGACGAAACACCG	ATTGACGCGACGCTCACAGG	GTTTTAGAGCTAGAAATAGCAAGTTAAAATAAGG
KMT2C_10	GTGGAAAGGACGAAACACCG	AATCCAATGTGTATCTGGCA	GTTTTAGAGCTAGAAATAGCAAGTTAAAATAAGG
KMT2D_1	GTGGAAAGGACGAAACACCG	CTATTGGTGAGAACAACGGG	GTTTTAGAGCTAGAAATAGCAAGTTAAAATAAGG
KMT2D_2	GTGGAAAGGACGAAACACCG	ATTGATGCTACGTTGACCGG	GTTTTAGAGCTAGAAATAGCAAGTTAAAATAAGG
KMT2D_3	GTGGAAAGGACGAAACACCG	GGACCTAGAAAAGCACACAA	GTTTTAGAGCTAGAAATAGCAAGTTAAAATAAGG
KMT2D_4	GTGGAAAGGACGAAACACCG	TGTCTCCTGCCAGCCCTACG	GTTTTAGAGCTAGAAATAGCAAGTTAAAATAAGG
KMT2D_5	GTGGAAAGGACGAAACACCG	GAGGCTCCAATAGATGCGCG	GTTTTAGAGCTAGAAATAGCAAGTTAAAATAAGG
KMT2D_6	GTGGAAAGGACGAAACACCG	CTGCCTAAAACCACCCATGG	GTTTTAGAGCTAGAAATAGCAAGTTAAAATAAGG
KMT2D_7	GTGGAAAGGACGAAACACCG	AGCACTGCGAACAGGCAAGG	GTTTTAGAGCTAGAAATAGCAAGTTAAAATAAGG
KMT2D_8	GTGGAAAGGACGAAACACCG	CCTGGGGCTCTATGCAGCCA	GTTTTAGAGCTAGAAATAGCAAGTTAAAATAAGG
KMT2D_9	GTGGAAAGGACGAAACACCG	AGCAGCGACGATTGTTGGTG	GTTTTAGAGCTAGAAATAGCAAGTTAAAATAAGG
KMT2D_10	GTGGAAAGGACGAAACACCG	TGATTCAGCTATGCGAAGCA	GTTTTAGAGCTAGAAATAGCAAGTTAAAATAAGG
KRAS_1	GTGGAAAGGACGAAACACCG	TCTCGACACAGCAGGTCAAG	GTTTTAGAGCTAGAAATAGCAAGTTAAAATAAGG
KRAS_2	GTGGAAAGGACGAAACACCG	TTGGATATTCTCGACACAGC	GTTTTAGAGCTAGAAATAGCAAGTTAAAATAAGG
KRAS_3	GTGGAAAGGACGAAACACCG	AATTACTACTTGCTTCCTGT	GTTTTAGAGCTAGAAATAGCAAGTTAAAATAAGG
KRAS_4	GTGGAAAGGACGAAACACCG	CTGAATTAGCTGTATCGTCA	GTTTTAGAGCTAGAAATAGCAAGTTAAAATAAGG
KRAS_5	GTGGAAAGGACGAAACACCG	GTCGAGAATATCCAAGAGAC	GTTTTAGAGCTAGAAATAGCAAGTTAAAATAAGG
KRAS_6	GTGGAAAGGACGAAACACCG	TTTGTGTCTACTGTTCTAGA	GTTTTAGAGCTAGAAATAGCAAGTTAAAATAAGG
KRAS_7	GTGGAAAGGACGAAACACCG	AATCACATTTATTTCCTACT	GTTTTAGAGCTAGAAATAGCAAGTTAAAATAAGG
KRAS_8	GTGGAAAGGACGAAACACCG	TAGAACAGTAGACACAAAAC	GTTTTAGAGCTAGAAATAGCAAGTTAAAATAAGG
KRAS_9	GTGGAAAGGACGAAACACCG	TGATGGAGAAACCTGTCTCT	GTTTTAGAGCTAGAAATAGCAAGTTAAAATAAGG
KRAS_10	GTGGAAAGGACGAAACACCG	CAGGACTTAGCAAGAAGTTA	GTTTTAGAGCTAGAAATAGCAAGTTAAAATAAGG
L3MBTL2_1	GTGGAAAGGACGAAACACCG	ATGCACCACTCGTTTCACCG	GTTTTAGAGCTAGAAATAGCAAGTTAAAATAAGG
L3MBTL2_2	GTGGAAAGGACGAAACACCG	TGGATACCTGATGATCTGTG	GTTTTAGAGCTAGAAATAGCAAGTTAAAATAAGG
L3MBTL2_3	GTGGAAAGGACGAAACACCG	GTGGTGGACACAGTAATCGG	GTTTTAGAGCTAGAAATAGCAAGTTAAAATAAGG
L3MBTL2_4	GTGGAAAGGACGAAACACCG	GTCGTGACCAACCCACTGGG	GTTTTAGAGCTAGAAATAGCAAGTTAAAATAAGG
L3MBTL2_5	GTGGAAAGGACGAAACACCG	TGAGGAAGGGATGAAGCTGG	GTTTTAGAGCTAGAAATAGCAAGTTAAAATAAGG
L3MBTL2_6	GTGGAAAGGACGAAACACCG	CTGGTGCAACCTGGGAACAG	GTTTTAGAGCTAGAAATAGCAAGTTAAAATAAGG
L3MBTL2_7	GTGGAAAGGACGAAACACCG	GAATCTGGGCAACATCTGCG	GTTTTAGAGCTAGAAATAGCAAGTTAAAATAAGG
L3MBTL2_8	GTGGAAAGGACGAAACACCG	TGTGGCCACGGTGAAACGAG	GTTTTAGAGCTAGAAATAGCAAGTTAAAATAAGG
L3MBTL2_9	GTGGAAAGGACGAAACACCG	AGATGTTGCCCAGATTCAGG	GTTTTAGAGCTAGAAATAGCAAGTTAAAATAAGG
L3MBTL2_10	GTGGAAAGGACGAAACACCG	CTGATGATCTGTGTGGACGG	GTTTTAGAGCTAGAAATAGCAAGTTAAAATAAGG
LIG1_1	GTGGAAAGGACGAAACACCG	CCGGACGTTTGAGAAGATCG	GTTTTAGAGCTAGAAATAGCAAGTTAAAATAAGG
LIG1_2	GTGGAAAGGACGAAACACCG	GACGTTTGAGAAGATCGAGG	GTTTTAGAGCTAGAAATAGCAAGTTAAAATAAGG
LIG1_3	GTGGAAAGGACGAAACACCG	AGTGGCGGCAGGCCACAAAG	GTTTTAGAGCTAGAAATAGCAAGTTAAAATAAGG
LIG1_4	GTGGAAAGGACGAAACACCG	GGCTGAGGTAGAGGACAGGG	GTTTTAGAGCTAGAAATAGCAAGTTAAAATAAGG
LIG1_5	GTGGAAAGGACGAAACACCG	GATGTCCTTGGTGTCCAGGG	GTTTTAGAGCTAGAAATAGCAAGTTAAAATAAGG
LIG1_6	GTGGAAAGGACGAAACACCG	CTCCTACGACGAGGACAGTG	GTTTTAGAGCTAGAAATAGCAAGTTAAAATAAGG
LIG1_7	GTGGAAAGGACGAAACACCG	CCAGCCCACGCCCTTACGTG	GTTTTAGAGCTAGAAATAGCAAGTTAAAATAAGG
LIG1_8	GTGGAAAGGACGAAACACCG	AGGAATCAGGAAGACAACAC	GTTTTAGAGCTAGAAATAGCAAGTTAAAATAAGG
LIG1_9	GTGGAAAGGACGAAACACCG	TCTCTTGGCGATCTCGTAGG	GTTTTAGAGCTAGAAATAGCAAGTTAAAATAAGG
LIG1_10	GTGGAAAGGACGAAACACCG	CGATGAACCGGGCTTCTGAG	GTTTTAGAGCTAGAAATAGCAAGTTAAAATAAGG
LIG3_1	GTGGAAAGGACGAAACACCG	GGCCACCACAAAAAAAATCG	GTTTTAGAGCTAGAAATAGCAAGTTAAAATAAGG
LIG3_2	GTGGAAAGGACGAAACACCG	GCTGTCCAAGCTCACCAAGG	GTTTTAGAGCTAGAAATAGCAAGTTAAAATAAGG
LIG3_3	GTGGAAAGGACGAAACACCG	TGTGTGGACTATGCCAAGCG	GTTTTAGAGCTAGAAATAGCAAGTTAAAATAAGG
LIG3_4	GTGGAAAGGACGAAACACCG	AACTTCCGCCGCTCACACAG	GTTTTAGAGCTAGAAATAGCAAGTTAAAATAAGG
LIG3_5	GTGGAAAGGACGAAACACCG	ACAGTCACCAAGTGTGCAGG	GTTTTAGAGCTAGAAATAGCAAGTTAAAATAAGG
LIG3_6	GTGGAAAGGACGAAACACCG	CGTATGCCGAATTGGCAAAG	GTTTTAGAGCTAGAAATAGCAAGTTAAAATAAGG
LIG3_7	GTGGAAAGGACGAAACACCG	AATCCCTTCTCAGAGTCTGG	GTTTTAGAGCTAGAAATAGCAAGTTAAAATAAGG
LIG3_8	GTGGAAAGGACGAAACACCG	GCAGACATTAGCATCCTGGA	GTTTTAGAGCTAGAAATAGCAAGTTAAAATAAGG
LIG3_9	GTGGAAAGGACGAAACACCG	GCAATGAAGAAATGTCCCAA	GTTTTAGAGCTAGAAATAGCAAGTTAAAATAAGG
LIG3_10	GTGGAAAGGACGAAACACCG	GATAACCCGGGTGATCCAGG	GTTTTAGAGCTAGAAATAGCAAGTTAAAATAAGG
LIG4_1	GTGGAAAGGACGAAACACCG	CAGACAAAAGAGGTGAAGGG	GTTTTAGAGCTAGAAATAGCAAGTTAAAATAAGG
LIG4_2	GTGGAAAGGACGAAACACCG	TGGCGTCGAAACATACTGAG	GTTTTAGAGCTAGAAATAGCAAGTTAAAATAAGG
LIG4_3	GTGGAAAGGACGAAACACCG	GGGGTAAGAGAACCTTCAGT	GTTTTAGAGCTAGAAATAGCAAGTTAAAATAAGG
LIG4_4	GTGGAAAGGACGAAACACCG	ACGAGTCCAAATAAACGGTG	GTTTTAGAGCTAGAAATAGCAAGTTAAAATAAGG
LIG4_5	GTGGAAAGGACGAAACACCG	ACAGATGGCTTCTCACCAGG	GTTTTAGAGCTAGAAATAGCAAGTTAAAATAAGG
LIG4_6	GTGGAAAGGACGAAACACCG	GTAGAGTTTTGTGTTATGAG	GTTTTAGAGCTAGAAATAGCAAGTTAAAATAAGG
LIG4_7	GTGGAAAGGACGAAACACCG	TGGGGTAAAGGATCACGGGG	GTTTTAGAGCTAGAAATAGCAAGTTAAAATAAGG
LIG4_8	GTGGAAAGGACGAAACACCG	GGCATGAGACTCTGAGAAAG	GTTTTAGAGCTAGAAATAGCAAGTTAAAATAAGG
LIG4_9	GTGGAAAGGACGAAACACCG	GTACCAAAAATGAGGGGACA	GTTTTAGAGCTAGAAATAGCAAGTTAAAATAAGG
LIG4_10	GTGGAAAGGACGAAACACCG	CCACATAAAATGCTGCTTGG	GTTTTAGAGCTAGAAATAGCAAGTTAAAATAAGG
LRR1_1	GTGGAAAGGACGAAACACCG	AGGCTCCTTTAACCGAACAG	GTTTTAGAGCTAGAAATAGCAAGTTAAAATAAGG
LRR1_2	GTGGAAAGGACGAAACACCG	TCGGTTAAAGGAGCCTCCTG	GTTTTAGAGCTAGAAATAGCAAGTTAAAATAAGG
LRR1_3	GTGGAAAGGACGAAACACCG	AAAGCATACGCATATCAACT	GTTTTAGAGCTAGAAATAGCAAGTTAAAATAAGG
LRR1_4	GTGGAAAGGACGAAACACCG	CTTAGACAGATATCCACAGG	GTTTTAGAGCTAGAAATAGCAAGTTAAAATAAGG
LRR1_5	GTGGAAAGGACGAAACACCG	CTGGAGTGTAGAATGACACA	GTTTTAGAGCTAGAAATAGCAAGTTAAAATAAGG
LRR1_6	GTGGAAAGGACGAAACACCG	TAAGTTCTTGAAGGTGTATG	GTTTTAGAGCTAGAAATAGCAAGTTAAAATAAGG
LRR1_7	GTGGAAAGGACGAAACACCG	GCTATGAGACTGGCTCATAG	GTTTTAGAGCTAGAAATAGCAAGTTAAAATAAGG
LRR1_8	GTGGAAAGGACGAAACACCG	GAGCCAGTCTCATAGCTGAA	GTTTTAGAGCTAGAAATAGCAAGTTAAAATAAGG
LRR1_9	GTGGAAAGGACGAAACACCG	TTACTTAGACAGATATCCAC	GTTTTAGAGCTAGAAATAGCAAGTTAAAATAAGG
LRR1_10	GTGGAAAGGACGAAACACCG	ATGAGGGGAAAGCCACTGTT	GTTTTAGAGCTAGAAATAGCAAGTTAAAATAAGG
MAD1L1_1	GTGGAAAGGACGAAACACCG	CTACCAGATCGACATCACCA	GTTTTAGAGCTAGAAATAGCAAGTTAAAATAAGG
MAD1L1_2	GTGGAAAGGACGAAACACCG	GTGCCGAGCTGAAGAACCAG	GTTTTAGAGCTAGAAATAGCAAGTTAAAATAAGG
MAD1L1_3	GTGGAAAGGACGAAACACCG	GTTGTTCAAAGATCTCAGGG	GTTTTAGAGCTAGAAATAGCAAGTTAAAATAAGG
MAD1L1_4	GTGGAAAGGACGAAACACCG	TCTCAGGGTGGATAAAACCA	GTTTTAGAGCTAGAAATAGCAAGTTAAAATAAGG
MAD1L1_5	GTGGAAAGGACGAAACACCG	GAAGTCCCACCTCATCCAGG	GTTTTAGAGCTAGAAATAGCAAGTTAAAATAAGG
MAD1L1_6	GTGGAAAGGACGAAACACCG	AGACCTGGGGGAAAACACCA	GTTTTAGAGCTAGAAATAGCAAGTTAAAATAAGG
MAD1L1_7	GTGGAAAGGACGAAACACCG	CAGCCGGTACTGGTTCTCCG	GTTTTAGAGCTAGAAATAGCAAGTTAAAATAAGG
MAD1L1_8	GTGGAAAGGACGAAACACCG	GAGTCTGCCATCGTCCAAGG	GTTTTAGAGCTAGAAATAGCAAGTTAAAATAAGG
MAD1L1_9	GTGGAAAGGACGAAACACCG	GGACGATGGCAGACTCGCGG	GTTTTAGAGCTAGAAATAGCAAGTTAAAATAAGG
MAD1L1_10	GTGGAAAGGACGAAACACCG	GAAGAAGCGCGAGACCCACG	GTTTTAGAGCTAGAAATAGCAAGTTAAAATAAGG
MAD2L1_1	GTGGAAAGGACGAAACACCG	AAGATCAGTAGTTACAAGCA	GTTTTAGAGCTAGAAATAGCAAGTTAAAATAAGG
MAD2L1_2	GTGGAAAGGACGAAACACCG	AACAGCATTTTATATCAGCG	GTTTTAGAGCTAGAAATAGCAAGTTAAAATAAGG
MAD2L1_3	GTGGAAAGGACGAAACACCG	AAAATACCTAAATAATGTGG	GTTTTAGAGCTAGAAATAGCAAGTTAAAATAAGG
MAD2L1_4	GTGGAAAGGACGAAACACCG	CTCAAATATTGAAAGTGGTG	GTTTTAGAGCTAGAAATAGCAAGTTAAAATAAGG
MAD2L1_5	GTGGAAAGGACGAAACACCG	ACTCGAGTAAAGGTTTCAGA	GTTTTAGAGCTAGAAATAGCAAGTTAAAATAAGG
MAD2L1_6	GTGGAAAGGACGAAACACCG	TCACTGAACGGATTTCATCC	GTTTTAGAGCTAGAAATAGCAAGTTAAAATAAGG
MAD2L1_7	GTGGAAAGGACGAAACACCG	GTTATCTCAAATATTGAAAG	GTTTTAGAGCTAGAAATAGCAAGTTAAAATAAGG
MAD2L1_8	GTGGAAAGGACGAAACACCG	GGTGACATTTCTGCCACTGT	GTTTTAGAGCTAGAAATAGCAAGTTAAAATAAGG
MAD2L1_9	GTGGAAAGGACGAAACACCG	CATAAAATACCTAAATAATG	GTTTTAGAGCTAGAAATAGCAAGTTAAAATAAGG
MAD2L1_10	GTGGAAAGGACGAAACACCG	GTGGTGAGGTCCTGGAAAGA	GTTTTAGAGCTAGAAATAGCAAGTTAAAATAAGG
MAD2L2_1	GTGGAAAGGACGAAACACCG	AGACGAATTTCTCCACTGGG	GTTTTAGAGCTAGAAATAGCAAGTTAAAATAAGG
MAD2L2_2	GTGGAAAGGACGAAACACCG	GGATAAAGAGCACCGCCCAG	GTTTTAGAGCTAGAAATAGCAAGTTAAAATAAGG
MAD2L2_3	GTGGAAAGGACGAAACACCG	CAGGAACTCGCAGAGCACAT	GTTTTAGAGCTAGAAATAGCAAGTTAAAATAAGG
MAD2L2_4	GTGGAAAGGACGAAACACCG	TATACTGATTCAGCTCCGGG	GTTTTAGAGCTAGAAATAGCAAGTTAAAATAAGG
MAD2L2_5	GTGGAAAGGACGAAACACCG	TTTTTAGTGGTATCAGCCGG	GTTTTAGAGCTAGAAATAGCAAGTTAAAATAAGG
MAD2L2_6	GTGGAAAGGACGAAACACCG	ACCACTAAAAACCATGACGT	GTTTTAGAGCTAGAAATAGCAAGTTAAAATAAGG
MAD2L2_7	GTGGAAAGGACGAAACACCG	GGTAGACCTCGCGCACGTAG	GTTTTAGAGCTAGAAATAGCAAGTTAAAATAAGG
MAD2L2_8	GTGGAAAGGACGAAACACCG	TCTCATCCTCTACGTGCGCG	GTTTTAGAGCTAGAAATAGCAAGTTAAAATAAGG
MAD2L2_9	GTGGAAAGGACGAAACACCG	CGTGCGCGAGGTCTACCCCG	GTTTTAGAGCTAGAAATAGCAAGTTAAAATAAGG
MAD2L2_10	GTGGAAAGGACGAAACACCG	TCAGCCGGGGGTCATGCATG	GTTTTAGAGCTAGAAATAGCAAGTTAAAATAAGG
MAGEF1_1	GTGGAAAGGACGAAACACCG	CCGCCGGCTGAATCGGACGG	GTTTTAGAGCTAGAAATAGCAAGTTAAAATAAGG
MAGEF1_2	GTGGAAAGGACGAAACACCG	GACATACCGCAGATGCTCTG	GTTTTAGAGCTAGAAATAGCAAGTTAAAATAAGG
MAGEF1_3	GTGGAAAGGACGAAACACCG	TGTTGATCAGGATGTAAGTG	GTTTTAGAGCTAGAAATAGCAAGTTAAAATAAGG
MAGEF1_4	GTGGAAAGGACGAAACACCG	GAGAGGTAATAGCGCCAGGG	GTTTTAGAGCTAGAAATAGCAAGTTAAAATAAGG
MAGEF1_5	GTGGAAAGGACGAAACACCG	CTGGGCCTTATCTATATGAG	GTTTTAGAGCTAGAAATAGCAAGTTAAAATAAGG
MAGEF1_6	GTGGAAAGGACGAAACACCG	CAACAAACTAAAACCTCTGG	GTTTTAGAGCTAGAAATAGCAAGTTAAAATAAGG
MAGEF1_7	GTGGAAAGGACGAAACACCG	GGATGTAAGTGTGGTGCTTG	GTTTTAGAGCTAGAAATAGCAAGTTAAAATAAGG
MAGEF1_8	GTGGAAAGGACGAAACACCG	CAAACTAAAACCTCTGGAGG	GTTTTAGAGCTAGAAATAGCAAGTTAAAATAAGG
MAGEF1_9	GTGGAAAGGACGAAACACCG	CAAGGGCCGCAGAGCATCTG	GTTTTAGAGCTAGAAATAGCAAGTTAAAATAAGG
MAGEF1_10	GTGGAAAGGACGAAACACCG	TCTTCTTGTCTTTCACCAGG	GTTTTAGAGCTAGAAATAGCAAGTTAAAATAAGG
MAPK14_1	GTGGAAAGGACGAAACACCG	AAAGAACCTACAGAGAACTG	GTTTTAGAGCTAGAAATAGCAAGTTAAAATAAGG
MAPK14_2	GTGGAAAGGACGAAACACCG	TGATGAAATGACAGGCTACG	GTTTTAGAGCTAGAAATAGCAAGTTAAAATAAGG
MAPK14_3	GTGGAAAGGACGAAACACCG	AGGAGCCCTGTACCACCTAG	GTTTTAGAGCTAGAAATAGCAAGTTAAAATAAGG
MAPK14_4	GTGGAAAGGACGAAACACCG	TCTGGTGACCCATCTCATGG	GTTTTAGAGCTAGAAATAGCAAGTTAAAATAAGG
MAPK14_5	GTGGAAAGGACGAAACACCG	CTCAGATAAGAGAATTACAG	GTTTTAGAGCTAGAAATAGCAAGTTAAAATAAGG
MAPK14_6	GTGGAAAGGACGAAACACCG	CCTGTTAATGAGATAAGCGG	GTTTTAGAGCTAGAAATAGCAAGTTAAAATAAGG
MAPK14_7	GTGGAAAGGACGAAACACCG	CACAAAAACGGGGTTACGTG	GTTTTAGAGCTAGAAATAGCAAGTTAAAATAAGG
MAPK14_8	GTGGAAAGGACGAAACACCG	CTTATCTACCAAATTCTCCG	GTTTTAGAGCTAGAAATAGCAAGTTAAAATAAGG
MAPK14_9	GTGGAAAGGACGAAACACCG	CACACAGATGATGAAATGAC	GTTTTAGAGCTAGAAATAGCAAGTTAAAATAAGG
MAPK14_10	GTGGAAAGGACGAAACACCG	GAGCAAAGTAGGCATGTGCA	GTTTTAGAGCTAGAAATAGCAAGTTAAAATAAGG
MAPKAPK2_1	GTGGAAAGGACGAAACACCG	ACGAGAATCTGTACGCAGGG	GTTTTAGAGCTAGAAATAGCAAGTTAAAATAAGG
MAPKAPK2_2	GTGGAAAGGACGAAACACCG	AATCATGAAGAGCATCGGTG	GTTTTAGAGCTAGAAATAGCAAGTTAAAATAAGG
MAPKAPK2_3	GTGGAAAGGACGAAACACCG	GCCGTGGTTGGAGTAGAAGG	GTTTTAGAGCTAGAAATAGCAAGTTAAAATAAGG
MAPKAPK2_4	GTGGAAAGGACGAAACACCG	TTTAGCCGAATCCAGGATCG	GTTTTAGAGCTAGAAATAGCAAGTTAAAATAAGG
MAPKAPK2_5	GTGGAAAGGACGAAACACCG	GATGCTTCAGGACTGCCCCA	GTTTTAGAGCTAGAAATAGCAAGTTAAAATAAGG
MAPKAPK2_6	GTGGAAAGGACGAAACACCG	AAAGTCAGTGAGTTTCAGGA	GTTTTAGAGCTAGAAATAGCAAGTTAAAATAAGG
MAPKAPK2_7	GTGGAAAGGACGAAACACCG	GTACGGTGTATAACAAGGAG	GTTTTAGAGCTAGAAATAGCAAGTTAAAATAAGG
MAPKAPK2_8	GTGGAAAGGACGAAACACCG	AAGGAGTGGTCAAAGAGTTG	GTTTTAGAGCTAGAAATAGCAAGTTAAAATAAGG
MAPKAPK2_9	GTGGAAAGGACGAAACACCG	TACGATGTGCGGGCACTGGG	GTTTTAGAGCTAGAAATAGCAAGTTAAAATAAGG
MAPKAPK2_10	GTGGAAAGGACGAAACACCG	TCCACGATCCGTACGATGTG	GTTTTAGAGCTAGAAATAGCAAGTTAAAATAAGG
MAX_1	GTGGAAAGGACGAAACACCG	GGTGTAGAGGCTGTTGTCTG	GTTTTAGAGCTAGAAATAGCAAGTTAAAATAAGG
MAX_2	GTGGAAAGGACGAAACACCG	GGTAGCTTGAAATGAAGGTG	GTTTTAGAGCTAGAAATAGCAAGTTAAAATAAGG
MAX_3	GTGGAAAGGACGAAACACCG	ATGCACTGGAACGAAAACGT	GTTTTAGAGCTAGAAATAGCAAGTTAAAATAAGG
MAX_4	GTGGAAAGGACGAAACACCG	TCCGTGCACTGGAGAAGGCG	GTTTTAGAGCTAGAAATAGCAAGTTAAAATAAGG
MAX_5	GTGGAAAGGACGAAACACCG	AAGCAGGAAGAAGCTCCGGA	GTTTTAGAGCTAGAAATAGCAAGTTAAAATAAGG
MAX_6	GTGGAAAGGACGAAACACCG	GACTCAGTCCCATCACTCCA	GTTTTAGAGCTAGAAATAGCAAGTTAAAATAAGG
MAX_7	GTGGAAAGGACGAAACACCG	GAGTACACAATTTCCAAAAG	GTTTTAGAGCTAGAAATAGCAAGTTAAAATAAGG
MAX_8	GTGGAAAGGACGAAACACCG	ACCATCTCTGCCTTCGATGG	GTTTTAGAGCTAGAAATAGCAAGTTAAAATAAGG
MAX_9	GTGGAAAGGACGAAACACCG	ACGGGCTCATCATAATGCAC	GTTTTAGAGCTAGAAATAGCAAGTTAAAATAAGG
MAX_10	GTGGAAAGGACGAAACACCG	TTCAGGCTCAGACTCCGAGC	GTTTTAGAGCTAGAAATAGCAAGTTAAAATAAGG
MBD2_1	GTGGAAAGGACGAAACACCG	ATGGATATTGAAATGGACAG	GTTTTAGAGCTAGAAATAGCAAGTTAAAATAAGG
MBD2_2	GTGGAAAGGACGAAACACCG	ACACTCATCGTCCTGCACCA	GTTTTAGAGCTAGAAATAGCAAGTTAAAATAAGG
MBD2_3	GTGGAAAGGACGAAACACCG	AGGGTTCTTTTCCACAGCAG	GTTTTAGAGCTAGAAATAGCAAGTTAAAATAAGG
MBD2_4	GTGGAAAGGACGAAACACCG	AGGGCAAGTCTCCGCTGCTG	GTTTTAGAGCTAGAAATAGCAAGTTAAAATAAGG
MBD2_5	GTGGAAAGGACGAAACACCG	TGACAATAAAAGCTTTGCAG	GTTTTAGAGCTAGAAATAGCAAGTTAAAATAAGG
MBD2_6	GTGGAAAGGACGAAACACCG	GAAGCAAGCCTCAGTTGGCA	GTTTTAGAGCTAGAAATAGCAAGTTAAAATAAGG
MBD2_7	GTGGAAAGGACGAAACACCG	TGAGATCAACAGTATTTCCC	GTTTTAGAGCTAGAAATAGCAAGTTAAAATAAGG
MBD2_8	GTGGAAAGGACGAAACACCG	GTTCAGAAGCAAGCCTCAGT	GTTTTAGAGCTAGAAATAGCAAGTTAAAATAAGG
MBD2_9	GTGGAAAGGACGAAACACCG	CTTCTGAACTTCTTACCACT	GTTTTAGAGCTAGAAATAGCAAGTTAAAATAAGG
MBD2_10	GTGGAAAGGACGAAACACCG	TTGTTCTTCTGTAATTTACT	GTTTTAGAGCTAGAAATAGCAAGTTAAAATAAGG
MBD3_1	GTGGAAAGGACGAAACACCG	TATAGTAAAAGACATCCCTG	GTTTTAGAGCTAGAAATAGCAAGTTAAAATAAGG
MBD3_2	GTGGAAAGGACGAAACACCG	TCTTCCCTCTCCCAGCCCTG	GTTTTAGAGCTAGAAATAGCAAGTTAAAATAAGG
MBD3_3	GTGGAAAGGACGAAACACCG	GTAAAAGACATCCCTGTGGC	GTTTTAGAGCTAGAAATAGCAAGTTAAAATAAGG
MBD3_4	GTGGAAAGGACGAAACACCG	GGAAGAAGTGCCCAGAAGGT	GTTTTAGAGCTAGAAATAGCAAGTTAAAATAAGG
MBD3_5	GTGGAAAGGACGAAACACCG	AGAAGGTCGGGGCTGTCGGC	GTTTTAGAGCTAGAAATAGCAAGTTAAAATAAGG
MBD3_6	GTGGAAAGGACGAAACACCG	GCCCAGAAGGTCGGGGCTGT	GTTTTAGAGCTAGAAATAGCAAGTTAAAATAAGG
MBD3_7	GTGGAAAGGACGAAACACCG	GCGGAAGAGGTGGGAGTGCC	GTTTTAGAGCTAGAAATAGCAAGTTAAAATAAGG
MBD3_8	GTGGAAAGGACGAAACACCG	CGCTCCCGCAGGGCTGGGAG	GTTTTAGAGCTAGAAATAGCAAGTTAAAATAAGG
MBD3_9	GTGGAAAGGACGAAACACCG	CGGGGCTGTCGGCCGGCCAC	GTTTTAGAGCTAGAAATAGCAAGTTAAAATAAGG
MBD3_10	GTGGAAAGGACGAAACACCG	GGCCGACAGCCCCGACCTTC	GTTTTAGAGCTAGAAATAGCAAGTTAAAATAAGG
MBD4_1	GTGGAAAGGACGAAACACCG	TGCCGTAAGTCTGTCCCATG	GTTTTAGAGCTAGAAATAGCAAGTTAAAATAAGG
MBD4_2	GTGGAAAGGACGAAACACCG	GGAGAAGTATCCTTCAGCTG	GTTTTAGAGCTAGAAATAGCAAGTTAAAATAAGG
MBD4_3	GTGGAAAGGACGAAACACCG	CGAAGATCGTAGAGACCAAG	GTTTTAGAGCTAGAAATAGCAAGTTAAAATAAGG
MBD4_4	GTGGAAAGGACGAAACACCG	TGACACATCTCTCCAGTCTG	GTTTTAGAGCTAGAAATAGCAAGTTAAAATAAGG
MBD4_5	GTGGAAAGGACGAAACACCG	GTTCTTGCTACCTCAGCTGA	GTTTTAGAGCTAGAAATAGCAAGTTAAAATAAGG
MBD4_6	GTGGAAAGGACGAAACACCG	TCCAGAAACTTCCAAAGCAC	GTTTTAGAGCTAGAAATAGCAAGTTAAAATAAGG
MBD4_7	GTGGAAAGGACGAAACACCG	AGGTTATTTGGGAAGACAGC	GTTTTAGAGCTAGAAATAGCAAGTTAAAATAAGG
MBD4_8	GTGGAAAGGACGAAACACCG	GGGAAAGAGTTGTGAAGCAA	GTTTTAGAGCTAGAAATAGCAAGTTAAAATAAGG
MBD4_9	GTGGAAAGGACGAAACACCG	GTAAGTCTGTCCCATGTGGA	GTTTTAGAGCTAGAAATAGCAAGTTAAAATAAGG
MBD4_10	GTGGAAAGGACGAAACACCG	ACAACTCTTTCCCATCCACA	GTTTTAGAGCTAGAAATAGCAAGTTAAAATAAGG
MCM10_1	GTGGAAAGGACGAAACACCG	TCTTCACACCATCATGCCAG	GTTTTAGAGCTAGAAATAGCAAGTTAAAATAAGG
MCM10_2	GTGGAAAGGACGAAACACCG	GCTACCAAGAACCAAGAGGG	GTTTTAGAGCTAGAAATAGCAAGTTAAAATAAGG
MCM10_3	GTGGAAAGGACGAAACACCG	AGGTTTTTCAAATGTCCCTG	GTTTTAGAGCTAGAAATAGCAAGTTAAAATAAGG
MCM10_4	GTGGAAAGGACGAAACACCG	AACGACTCAACCCATCTGTG	GTTTTAGAGCTAGAAATAGCAAGTTAAAATAAGG
MCM10_5	GTGGAAAGGACGAAACACCG	GAAGAGCCTGTCTTGCTCTG	GTTTTAGAGCTAGAAATAGCAAGTTAAAATAAGG
MCM10_6	GTGGAAAGGACGAAACACCG	CTGCGCTACCAAGAACCAAG	GTTTTAGAGCTAGAAATAGCAAGTTAAAATAAGG
MCM10_7	GTGGAAAGGACGAAACACCG	ATTTCTGTGGAGGATACTCG	GTTTTAGAGCTAGAAATAGCAAGTTAAAATAAGG
MCM10_8	GTGGAAAGGACGAAACACCG	ACTGGCATGATGGTGTGAAG	GTTTTAGAGCTAGAAATAGCAAGTTAAAATAAGG
MCM10_9	GTGGAAAGGACGAAACACCG	AACTTCTCCAAATAAGAACA	GTTTTAGAGCTAGAAATAGCAAGTTAAAATAAGG
MCM10_10	GTGGAAAGGACGAAACACCG	AAACCTAGTGGGATAACTAG	GTTTTAGAGCTAGAAATAGCAAGTTAAAATAAGG
MCM6_1	GTGGAAAGGACGAAACACCG	AGAGTCAGAGGACTTCATTG	GTTTTAGAGCTAGAAATAGCAAGTTAAAATAAGG
MCM6_2	GTGGAAAGGACGAAACACCG	CCCAGAGCTGTCTACACCAG	GTTTTAGAGCTAGAAATAGCAAGTTAAAATAAGG
MCM6_3	GTGGAAAGGACGAAACACCG	GAATAAATCAATCATCCGTG	GTTTTAGAGCTAGAAATAGCAAGTTAAAATAAGG
MCM6_4	GTGGAAAGGACGAAACACCG	GCAGCAGCAAACCCAATCAG	GTTTTAGAGCTAGAAATAGCAAGTTAAAATAAGG
MCM6_5	GTGGAAAGGACGAAACACCG	ATTTATGTCCCCTCGAAGAG	GTTTTAGAGCTAGAAATAGCAAGTTAAAATAAGG
MCM6_6	GTGGAAAGGACGAAACACCG	CGCCACCAAAGAGCATCAGC	GTTTTAGAGCTAGAAATAGCAAGTTAAAATAAGG
MCM6_7	GTGGAAAGGACGAAACACCG	ATGTATAGTAGGGAACAGGC	GTTTTAGAGCTAGAAATAGCAAGTTAAAATAAGG
MCM6_8	GTGGAAAGGACGAAACACCG	ACAGGCTGGTACAAAGATTG	GTTTTAGAGCTAGAAATAGCAAGTTAAAATAAGG
MCM6_9	GTGGAAAGGACGAAACACCG	GGTCCAACCTAAACATGTGA	GTTTTAGAGCTAGAAATAGCAAGTTAAAATAAGG
MCM6_10	GTGGAAAGGACGAAACACCG	GATATCTTCTGATATCATCG	GTTTTAGAGCTAGAAATAGCAAGTTAAAATAAGG
MCM7_1	GTGGAAAGGACGAAACACCG	ATACGTGGAGATGAGGCGAG	GTTTTAGAGCTAGAAATAGCAAGTTAAAATAAGG
MCM7_2	GTGGAAAGGACGAAACACCG	GTGCTGAGAGACTCCGTGAG	GTTTTAGAGCTAGAAATAGCAAGTTAAAATAAGG
MCM7_3	GTGGAAAGGACGAAACACCG	CTACATCACAGCAGCATACG	GTTTTAGAGCTAGAAATAGCAAGTTAAAATAAGG
MCM7_4	GTGGAAAGGACGAAACACCG	TAAGGTCAGTTCTCCACTCA	GTTTTAGAGCTAGAAATAGCAAGTTAAAATAAGG
MCM7_5	GTGGAAAGGACGAAACACCG	GGAGAACTGACCTTAGAGGG	GTTTTAGAGCTAGAAATAGCAAGTTAAAATAAGG
MCM7_6	GTGGAAAGGACGAAACACCG	CATCAACATCTGTCTGATGG	GTTTTAGAGCTAGAAATAGCAAGTTAAAATAAGG
MCM7_7	GTGGAAAGGACGAAACACCG	GTCCAGAGGTTCAAACTGGG	GTTTTAGAGCTAGAAATAGCAAGTTAAAATAAGG
MCM7_8	GTGGAAAGGACGAAACACCG	CCCCGGATTTTCATGCCTCG	GTTTTAGAGCTAGAAATAGCAAGTTAAAATAAGG
MCM7_9	GTGGAAAGGACGAAACACCG	CATCAATGCAGCACACACCC	GTTTTAGAGCTAGAAATAGCAAGTTAAAATAAGG
MCM7_10	GTGGAAAGGACGAAACACCG	CAGCAGCATACGTGGAGATG	GTTTTAGAGCTAGAAATAGCAAGTTAAAATAAGG
MCM8_1	GTGGAAAGGACGAAACACCG	AAGAGTTACCGTCAGACCAG	GTTTTAGAGCTAGAAATAGCAAGTTAAAATAAGG
MCM8_2	GTGGAAAGGACGAAACACCG	TTCCAAAGCAAAATCTCCAG	GTTTTAGAGCTAGAAATAGCAAGTTAAAATAAGG
MCM8_3	GTGGAAAGGACGAAACACCG	CCACAAACATACACGCCACG	GTTTTAGAGCTAGAAATAGCAAGTTAAAATAAGG
MCM8_4	GTGGAAAGGACGAAACACCG	AGTTACCGTCAGACCAGAGG	GTTTTAGAGCTAGAAATAGCAAGTTAAAATAAGG
MCM8_5	GTGGAAAGGACGAAACACCG	AAGAACTCGAGCAGCTTCTG	GTTTTAGAGCTAGAAATAGCAAGTTAAAATAAGG
MCM8_6	GTGGAAAGGACGAAACACCG	AGCAACCAAAGAAGACGCTG	GTTTTAGAGCTAGAAATAGCAAGTTAAAATAAGG
MCM8_7	GTGGAAAGGACGAAACACCG	GCGTGCAATGTTGCCCCACG	GTTTTAGAGCTAGAAATAGCAAGTTAAAATAAGG
MCM8_8	GTGGAAAGGACGAAACACCG	ACTATTCATACGAGCTACTG	GTTTTAGAGCTAGAAATAGCAAGTTAAAATAAGG
MCM8_9	GTGGAAAGGACGAAACACCG	CCAAAAGTAGCTGGGTCTGG	GTTTTAGAGCTAGAAATAGCAAGTTAAAATAAGG
MCM8_10	GTGGAAAGGACGAAACACCG	AGCAAGGTTGGAATTGAGAG	GTTTTAGAGCTAGAAATAGCAAGTTAAAATAAGG
MCM9_1	GTGGAAAGGACGAAACACCG	TCTGGAAGACGCTATTACGG	GTTTTAGAGCTAGAAATAGCAAGTTAAAATAAGG
MCM9_2	GTGGAAAGGACGAAACACCG	ACTAGTAGATCCAATTCCTG	GTTTTAGAGCTAGAAATAGCAAGTTAAAATAAGG
MCM9_3	GTGGAAAGGACGAAACACCG	TCACAGACACGGACTCCTGG	GTTTTAGAGCTAGAAATAGCAAGTTAAAATAAGG
MCM9_4	GTGGAAAGGACGAAACACCG	GAGGGCAATGTTCACAGACA	GTTTTAGAGCTAGAAATAGCAAGTTAAAATAAGG
MCM9_5	GTGGAAAGGACGAAACACCG	GCTTTCCAACAGCCGAATGG	GTTTTAGAGCTAGAAATAGCAAGTTAAAATAAGG
MCM9_6	GTGGAAAGGACGAAACACCG	GTATCTAGTAAAGCTTGCTG	GTTTTAGAGCTAGAAATAGCAAGTTAAAATAAGG
MCM9_7	GTGGAAAGGACGAAACACCG	GGACTGATGCTACAGGAACA	GTTTTAGAGCTAGAAATAGCAAGTTAAAATAAGG
MCM9_8	GTGGAAAGGACGAAACACCG	CTGGCAGCAACGAACCCCAA	GTTTTAGAGCTAGAAATAGCAAGTTAAAATAAGG
[truncated: 4,042 more rows]
